# Supplementary material for: Detection and classification of peaks in 5' cap RNA sequencing data
Source: BMC Genomics. 2013 Oct 16;14(Suppl 5):S9. doi: 10.1186/1471-2164-14-S5-S9 (PMC3852351; doi:10.1186/1471-2164-14-S5-S9)
Supplement: Additional file 2 — Archive of all peak calls. Archive contains one BED file for each cell line. BED files can be viewed in any genome browser. [file 1471-2164-14-S5-S9-S2.zip › HeLaS3.bed]

chr1	566748	566765	.	0	+
chr1	566889	566913	.	0	+
chr1	569903	569921	.	0	+
chr1	763094	763103	.	0	+
chr1	840151	840213	.	0	+
chr1	859436	859473	.	0	+
chr1	874022	874047	.	0	+
chr1	875703	875749	.	0	+
chr1	877456	877523	.	0	+
chr1	877675	877724	.	0	+
chr1	878963	878992	.	0	+
chr1	879528	879572	.	0	+
chr1	879883	879920	.	0	+
chr1	895958	895997	.	0	+
chr1	901850	901900	.	0	+
chr1	935840	935921	.	0	+
chr1	948804	948922	.	0	+
chr1	949846	949896	.	0	+
chr1	955456	955521	.	0	+
chr1	985359	985394	.	0	+
chr1	985804	985825	.	0	+
chr1	986950	986999	.	0	+
chr1	987102	987134	.	0	+
chr1	989283	989325	.	0	+
chr1	990378	990425	.	0	+
chr1	991380	991433	.	0	+
chr1	995064	995139	.	0	+
chr1	1167596	1167658	.	0	+
chr1	1168896	1168936	.	0	+
chr1	1243630	1243669	.	0	+
chr1	1243935	1244214	.	0	+
chr1	1246925	1246976	.	0	+
chr1	1260165	1260298	.	0	+
chr1	1283965	1284004	.	0	+
chr1	1297582	1297588	.	0	+
chr1	1334897	1334989	.	0	+
chr1	1342745	1342779	.	0	+
chr1	1407110	1407202	.	0	+
chr1	1431535	1431551	.	0	+
chr1	1447494	1447588	.	0	+
chr1	1469955	1470033	.	0	+
chr1	1550878	1550933	.	0	+
chr1	1562927	1563124	.	0	+
chr1	1563408	1563488	.	0	+
chr1	1563880	1563967	.	0	+
chr1	1981912	1981939	.	0	+
chr1	2036147	2036154	.	0	+
chr1	2239085	2239114	.	0	+
chr1	2241301	2241361	.	0	+
chr1	2322552	2322584	.	0	+
chr1	2323185	2323340	.	0	+
chr1	2327221	2327251	.	0	+
chr1	2334950	2335011	.	0	+
chr1	2335129	2335164	.	0	+
chr1	2518214	2518263	.	0	+
chr1	3371265	3371285	.	0	+
chr1	3541532	3541649	.	0	+
chr1	3541734	3541752	.	0	+
chr1	3545232	3545314	.	0	+
chr1	3773992	3774074	.	0	+
chr1	3801082	3801085	.	0	+
chr1	6052684	6052815	.	0	+
chr1	6086309	6086445	.	0	+
chr1	6160826	6160875	.	0	+
chr1	6266107	6266207	.	0	+
chr1	6296202	6296274	.	0	+
chr1	6488256	6488306	.	0	+
chr1	6511347	6511348	.	0	+
chr1	6640051	6640128	.	0	+
chr1	6673800	6673843	.	0	+
chr1	6682965	6682987	.	0	+
chr1	6684882	6684953	.	0	+
chr1	6685206	6685289	.	0	+
chr1	6845489	6845608	.	0	+
chr1	6931976	6932018	.	0	+
chr1	7831300	7831446	.	0	+
chr1	7838176	7838204	.	0	+
chr1	7841444	7841447	.	0	+
chr1	8014337	8014382	.	0	+
chr1	8021292	8021338	.	0	+
chr1	8021671	8021832	.	0	+
chr1	8021976	8022042	.	0	+
chr1	8022815	8022903	.	0	+
chr1	8025380	8025451	.	0	+
chr1	8029399	8029465	.	0	+
chr1	8928045	8928078	.	0	+
chr1	8938879	8938922	.	0	+
chr1	8939832	8939866	.	0	+
chr1	9294811	9294875	.	0	+
chr1	9352906	9352986	.	0	+
chr1	9514326	9514330	.	0	+
chr1	9599515	9599557	.	0	+
chr1	9648781	9648850	.	0	+
chr1	9648936	9648984	.	0	+
chr1	10003459	10003561	.	0	+
chr1	10092988	10093050	.	0	+
chr1	10093176	10093306	.	0	+
chr1	10240300	10240373	.	0	+
chr1	10270539	10270673	.	0	+
chr1	10367657	10367678	.	0	+
chr1	10459046	10459160	.	0	+
chr1	10459492	10459550	.	0	+
chr1	10459700	10459721	.	0	+
chr1	10460453	10460480	.	0	+
chr1	10460586	10460630	.	0	+
chr1	10463126	10463162	.	0	+
chr1	10464193	10464309	.	0	+
chr1	10471478	10471515	.	0	+
chr1	10480079	10480123	.	0	+
chr1	10490428	10490570	.	0	+
chr1	10490780	10490858	.	0	+
chr1	10491327	10491364	.	0	+
chr1	10502819	10502842	.	0	+
chr1	10534905	10535031	.	0	+
chr1	10689807	10689847	.	0	+
chr1	11072405	11072475	.	0	+
chr1	11072677	11072776	.	0	+
chr1	11073851	11073903	.	0	+
chr1	11078789	11078824	.	0	+
chr1	11080528	11080590	.	0	+
chr1	11082319	11082338	.	0	+
chr1	11082719	11082729	.	0	+
chr1	11083385	11083423	.	0	+
chr1	11083582	11083646	.	0	+
chr1	11083702	11083750	.	0	+
chr1	11114663	11114723	.	0	+
chr1	11159463	11159523	.	0	+
chr1	11322860	11322894	.	0	+
chr1	11333243	11333313	.	0	+
chr1	11333514	11333592	.	0	+
chr1	11346280	11346307	.	0	+
chr1	11714904	11714979	.	0	+
chr1	11724232	11724286	.	0	+
chr1	11796105	11796249	.	0	+
chr1	11807528	11807560	.	0	+
chr1	11810460	11810493	.	0	+
chr1	11866193	11866313	.	0	+
chr1	11994687	11994827	.	0	+
chr1	12009828	12009866	.	0	+
chr1	12014883	12014887	.	0	+
chr1	12035543	12035567	.	0	+
chr1	12040221	12040273	.	0	+
chr1	12040477	12040514	.	0	+
chr1	12061822	12061856	.	0	+
chr1	12073167	12073206	.	0	+
chr1	12073341	12073391	.	0	+
chr1	12073452	12073491	.	0	+
chr1	12079495	12079625	.	0	+
chr1	12090057	12090099	.	0	+
chr1	12092043	12092056	.	0	+
chr1	12290058	12290150	.	0	+
chr1	12570155	12570188	.	0	+
chr1	14075867	14075959	.	0	+
chr1	14113941	14113943	.	0	+
chr1	15479038	15479071	.	0	+
chr1	15480212	15480292	.	0	+
chr1	15668228	15668262	.	0	+
chr1	15736360	15736496	.	0	+
chr1	15752380	15752418	.	0	+
chr1	15755279	15755317	.	0	+
chr1	15756759	15756789	.	0	+
chr1	15853327	15853444	.	0	+
chr1	15894617	15894637	.	0	+
chr1	15931028	15931044	.	0	+
chr1	15943911	15943970	.	0	+
chr1	15944051	15944096	.	0	+
chr1	15990291	15990321	.	0	+
chr1	16007946	16008020	.	0	+
chr1	16010773	16010850	.	0	+
chr1	16061203	16061211	.	0	+
chr1	16085253	16085304	.	0	+
chr1	16154730	16154754	.	0	+
chr1	16154949	16154953	.	0	+
chr1	16174303	16174340	.	0	+
chr1	16254666	16254699	.	0	+
chr1	16266406	16266414	.	0	+
chr1	16481675	16481750	.	0	+
chr1	16693651	16693765	.	0	+
chr1	16723683	16723799	.	0	+
chr1	16723850	16723958	.	0	+
chr1	16724491	16724503	.	0	+
chr1	16767175	16767250	.	0	+
chr1	16774362	16774391	.	0	+
chr1	16774549	16774563	.	0	+
chr1	16786150	16786194	.	0	+
chr1	17231692	17231696	.	0	+
chr1	17240559	17240626	.	0	+
chr1	17431525	17431526	.	0	+
chr1	18081804	18081918	.	0	+
chr1	18085760	18085843	.	0	+
chr1	19536830	19536897	.	0	+
chr1	19536977	19537034	.	0	+
chr1	19578038	19578123	.	0	+
chr1	19578250	19578370	.	0	+
chr1	19583945	19583991	.	0	+
chr1	19584983	19585015	.	0	+
chr1	19585226	19585362	.	0	+
chr1	19638772	19638843	.	0	+
chr1	19923377	19923592	.	0	+
chr1	19934578	19934592	.	0	+
chr1	19953027	19953075	.	0	+
chr1	19970722	19970886	.	0	+
chr1	19981492	19981521	.	0	+
chr1	19983384	19983409	.	0	+
chr1	19983825	19983948	.	0	+
chr1	20208856	20208941	.	0	+
chr1	20834672	20834711	.	0	+
chr1	20915400	20915646	.	0	+
chr1	20915705	20915743	.	0	+
chr1	20931381	20931500	.	0	+
chr1	20944978	20944986	.	0	+
chr1	20945355	20945358	.	0	+
chr1	20959946	20960016	.	0	+
chr1	20966445	20966486	.	0	+
chr1	22351972	22352067	.	0	+
chr1	22379100	22379300	.	0	+
chr1	22416482	22416512	.	0	+
chr1	22416954	22417016	.	0	+
chr1	22418225	22418253	.	0	+
chr1	22418702	22418710	.	0	+
chr1	22419103	22419138	.	0	+
chr1	22419278	22419324	.	0	+
chr1	22755318	22755420	.	0	+
chr1	22778319	22778366	.	0	+
chr1	23345936	23346054	.	0	+
chr1	23382432	23382463	.	0	+
chr1	23385567	23385569	.	0	+
chr1	23398616	23398670	.	0	+
chr1	23405474	23405517	.	0	+
chr1	23405619	23405650	.	0	+
chr1	23406042	23406133	.	0	+
chr1	23408723	23408762	.	0	+
chr1	23695458	23695484	.	0	+
chr1	23961658	23961711	.	0	+
chr1	24018238	24018325	.	0	+
chr1	24018764	24018792	.	0	+
chr1	24019097	24019250	.	0	+
chr1	24020292	24020406	.	0	+
chr1	24021130	24021168	.	0	+
chr1	24021253	24021282	.	0	+
chr1	24022263	24022349	.	0	+
chr1	24022614	24022641	.	0	+
chr1	24022843	24022887	.	0	+
chr1	24069907	24069989	.	0	+
chr1	24077926	24077966	.	0	+
chr1	24086302	24086334	.	0	+
chr1	24104851	24104972	.	0	+
chr1	24112876	24112914	.	0	+
chr1	24117613	24117737	.	0	+
chr1	24118431	24118465	.	0	+
chr1	24121973	24121999	.	0	+
chr1	24285585	24285697	.	0	+
chr1	24285764	24285825	.	0	+
chr1	24286271	24286342	.	0	+
chr1	24286422	24286437	.	0	+
chr1	24288630	24288644	.	0	+
chr1	24740015	24740066	.	0	+
chr1	24742242	24742360	.	0	+
chr1	24828822	24828845	.	0	+
chr1	24829323	24829345	.	0	+
chr1	24829469	24829500	.	0	+
chr1	24862833	24862838	.	0	+
chr1	24969659	24969841	.	0	+
chr1	24970033	24970077	.	0	+
chr1	24970352	24970395	.	0	+
chr1	24972475	24972488	.	0	+
chr1	24973129	24973199	.	0	+
chr1	24973830	24973851	.	0	+
chr1	24974926	24974969	.	0	+
chr1	24975441	24975468	.	0	+
chr1	24993352	24993386	.	0	+
chr1	24996657	24996698	.	0	+
chr1	24997852	24997921	.	0	+
chr1	24998710	24998733	.	0	+
chr1	24999034	24999122	.	0	+
chr1	25071779	25072092	.	0	+
chr1	25124277	25124343	.	0	+
chr1	25140578	25140647	.	0	+
chr1	25166424	25166444	.	0	+
chr1	25167800	25167845	.	0	+
chr1	25170482	25170486	.	0	+
chr1	25170537	25170575	.	0	+
chr1	25559074	25559157	.	0	+
chr1	25664785	25664950	.	0	+
chr1	25666959	25667071	.	0	+
chr1	25678123	25678151	.	0	+
chr1	25679372	25679397	.	0	+
chr1	25687151	25687192	.	0	+
chr1	25687400	25687448	.	0	+
chr1	25688400	25688434	.	0	+
chr1	25757325	25757412	.	0	+
chr1	25757610	25757641	.	0	+
chr1	25780754	25780755	.	0	+
chr1	25825089	25825094	.	0	+
chr1	25870032	25870169	.	0	+
chr1	25895267	25895290	.	0	+
chr1	26126670	26126717	.	0	+
chr1	26146418	26146523	.	0	+
chr1	26186035	26186070	.	0	+
chr1	26227500	26227558	.	0	+
chr1	26228001	26228026	.	0	+
chr1	26438306	26438346	.	0	+
chr1	26451630	26451718	.	0	+
chr1	26496360	26496474	.	0	+
chr1	26503959	26504033	.	0	+
chr1	26560644	26560738	.	0	+
chr1	26606507	26606666	.	0	+
chr1	26607250	26607300	.	0	+
chr1	26607547	26607594	.	0	+
chr1	26607954	26607984	.	0	+
chr1	26644379	26644448	.	0	+
chr1	26758779	26758937	.	0	+
chr1	26798878	26798993	.	0	+
chr1	26799062	26799092	.	0	+
chr1	26856207	26856316	.	0	+
chr1	27022495	27022537	.	0	+
chr1	27023931	27023969	.	0	+
chr1	27056305	27056334	.	0	+
chr1	27057652	27057690	.	0	+
chr1	27092742	27092771	.	0	+
chr1	27101625	27101654	.	0	+
chr1	27102077	27102123	.	0	+
chr1	27107617	27107633	.	0	+
chr1	27114130	27114165	.	0	+
chr1	27114402	27114472	.	0	+
chr1	27114659	27114708	.	0	+
chr1	27124350	27124381	.	0	+
chr1	27153177	27153218	.	0	+
chr1	27179250	27179274	.	0	+
chr1	27180931	27180953	.	0	+
chr1	27182131	27182138	.	0	+
chr1	27189480	27189721	.	0	+
chr1	27190500	27190550	.	0	+
chr1	27190750	27190921	.	0	+
chr1	27226650	27226702	.	0	+
chr1	27227001	27227037	.	0	+
chr1	27248173	27248368	.	0	+
chr1	27267982	27268052	.	0	+
chr1	27269451	27269491	.	0	+
chr1	27272803	27272875	.	0	+
chr1	27561100	27561240	.	0	+
chr1	27633565	27633575	.	0	+
chr1	27634696	27634707	.	0	+
chr1	27648661	27648830	.	0	+
chr1	27976072	27976080	.	0	+
chr1	27992572	27992632	.	0	+
chr1	28052470	28052538	.	0	+
chr1	28099704	28099807	.	0	+
chr1	28157274	28157338	.	0	+
chr1	28176982	28177016	.	0	+
chr1	28177108	28177116	.	0	+
chr1	28261464	28261558	.	0	+
chr1	28286026	28286072	.	0	+
chr1	28562579	28562723	.	0	+
chr1	28562883	28562943	.	0	+
chr1	28564350	28564373	.	0	+
chr1	28564508	28564587	.	0	+
chr1	28585989	28586073	.	0	+
chr1	28655505	28655649	.	0	+
chr1	28696039	28696122	.	0	+
chr1	28696225	28696313	.	0	+
chr1	28705111	28705132	.	0	+
chr1	28764640	28764697	.	0	+
chr1	28800451	28800475	.	0	+
chr1	28802634	28802668	.	0	+
chr1	28807058	28807096	.	0	+
chr1	28826608	28826647	.	0	+
chr1	28832450	28832625	.	0	+
chr1	28833050	28833120	.	0	+
chr1	28834637	28834673	.	0	+
chr1	28835305	28835448	.	0	+
chr1	28836032	28836061	.	0	+
chr1	28837183	28837330	.	0	+
chr1	28844708	28844826	.	0	+
chr1	28858442	28858465	.	0	+
chr1	28861801	28861872	.	0	+
chr1	28863279	28863323	.	0	+
chr1	28865252	28865366	.	0	+
chr1	28865449	28865485	.	0	+
chr1	28879583	28879625	.	0	+
chr1	28904152	28904215	.	0	+
chr1	28918982	28918986	.	0	+
chr1	28969679	28969749	.	0	+
chr1	28975254	28975292	.	0	+
chr1	28995228	28995329	.	0	+
chr1	29063288	29063335	.	0	+
chr1	29063394	29063607	.	0	+
chr1	29064250	29064318	.	0	+
chr1	29069830	29069884	.	0	+
chr1	29070131	29070171	.	0	+
chr1	29213568	29213700	.	0	+
chr1	29241017	29241223	.	0	+
chr1	29313979	29314019	.	0	+
chr1	29444268	29444280	.	0	+
chr1	29446121	29446269	.	0	+
chr1	29446393	29446421	.	0	+
chr1	29475183	29475222	.	0	+
chr1	29563001	29563033	.	0	+
chr1	31191612	31191648	.	0	+
chr1	31769780	31769967	.	0	+
chr1	31810051	31810104	.	0	+
chr1	31811842	31811863	.	0	+
chr1	31819455	31819549	.	0	+
chr1	31821705	31821714	.	0	+
chr1	31886021	31886112	.	0	+
chr1	31899551	31899596	.	0	+
chr1	32042108	32042158	.	0	+
chr1	32135591	32135605	.	0	+
chr1	32420485	32420543	.	0	+
chr1	32479286	32479320	.	0	+
chr1	32479402	32479575	.	0	+
chr1	32479877	32479939	.	0	+
chr1	32495903	32495945	.	0	+
chr1	32508161	32508241	.	0	+
chr1	32508967	32509050	.	0	+
chr1	32509175	32509214	.	0	+
chr1	32509402	32509445	.	0	+
chr1	32538496	32538625	.	0	+
chr1	32573589	32573714	.	0	+
chr1	32620264	32620287	.	0	+
chr1	32636956	32637017	.	0	+
chr1	32638682	32638719	.	0	+
chr1	32639487	32639521	.	0	+
chr1	32639775	32639813	.	0	+
chr1	32645267	32645374	.	0	+
chr1	32645629	32645732	.	0	+
chr1	32645886	32645912	.	0	+
chr1	32646961	32646995	.	0	+
chr1	32647080	32647116	.	0	+
chr1	32650117	32650168	.	0	+
chr1	32671229	32671278	.	0	+
chr1	32687953	32688049	.	0	+
chr1	32697104	32697180	.	0	+
chr1	32712788	32712842	.	0	+
chr1	32757636	32757787	.	0	+
chr1	32796163	32796220	.	0	+
chr1	32796406	32796473	.	0	+
chr1	32797725	32797761	.	0	+
chr1	32798986	32799007	.	0	+
chr1	32799137	32799174	.	0	+
chr1	33004741	33004773	.	0	+
chr1	33005004	33005116	.	0	+
chr1	33116730	33116861	.	0	+
chr1	33123100	33123143	.	0	+
chr1	33145450	33145478	.	0	+
chr1	33207392	33207460	.	0	+
chr1	33240351	33240353	.	0	+
chr1	33283154	33283224	.	0	+
chr1	33283652	33283698	.	0	+
chr1	33287207	33287213	.	0	+
chr1	33722105	33722175	.	0	+
chr1	33938217	33938271	.	0	+
chr1	35220608	35220724	.	0	+
chr1	35246761	35246824	.	0	+
chr1	35247000	35247072	.	0	+
chr1	35247853	35247895	.	0	+
chr1	35544947	35545018	.	0	+
chr1	35581052	35581065	.	0	+
chr1	35734244	35734350	.	0	+
chr1	36023356	36023450	.	0	+
chr1	36348792	36348848	.	0	+
chr1	36385628	36385669	.	0	+
chr1	36386047	36386090	.	0	+
chr1	36395098	36395107	.	0	+
chr1	36396283	36396371	.	0	+
chr1	36396702	36396800	.	0	+
chr1	36554452	36554516	.	0	+
chr1	36555607	36555616	.	0	+
chr1	36621739	36621795	.	0	+
chr1	36689976	36690089	.	0	+
chr1	36752780	36752872	.	0	+
chr1	36759681	36759723	.	0	+
chr1	36762225	36762328	.	0	+
chr1	36766602	36766675	.	0	+
chr1	36769412	36769448	.	0	+
chr1	36769889	36769944	.	0	+
chr1	36770339	36770349	.	0	+
chr1	36771978	36772022	.	0	+
chr1	36921375	36921425	.	0	+
chr1	37940155	37940184	.	0	+
chr1	38158109	38158248	.	0	+
chr1	38158376	38158418	.	0	+
chr1	38171152	38171192	.	0	+
chr1	38259486	38259547	.	0	+
chr1	38259750	38259793	.	0	+
chr1	38266733	38266770	.	0	+
chr1	38273423	38273518	.	0	+
chr1	38273875	38273996	.	0	+
chr1	38275063	38275097	.	0	+
chr1	38478348	38478517	.	0	+
chr1	38484135	38484171	.	0	+
chr1	38490370	38490377	.	0	+
chr1	39175074	39175077	.	0	+
chr1	39456891	39457050	.	0	+
chr1	39463885	39463921	.	0	+
chr1	39491901	39492080	.	0	+
chr1	39494393	39494570	.	0	+
chr1	39500068	39500158	.	0	+
chr1	39500222	39500272	.	0	+
chr1	39571011	39571071	.	0	+
chr1	39874641	39874775	.	0	+
chr1	39875881	39875884	.	0	+
chr1	39906683	39906714	.	0	+
chr1	39952476	39952506	.	0	+
chr1	40204510	40204574	.	0	+
chr1	40219233	40219268	.	0	+
chr1	40265077	40265113	.	0	+
chr1	40506331	40506522	.	0	+
chr1	40627013	40627067	.	0	+
chr1	40668285	40668287	.	0	+
chr1	40723700	40723743	.	0	+
chr1	40723800	40724043	.	0	+
chr1	40726504	40726550	.	0	+
chr1	40733471	40733516	.	0	+
chr1	40735709	40735752	.	0	+
chr1	40751625	40751665	.	0	+
chr1	40759300	40759309	.	0	+
chr1	40759557	40759595	.	0	+
chr1	40839334	40839452	.	0	+
chr1	40915734	40915818	.	0	+
chr1	40974399	40974496	.	0	+
chr1	40997413	40997435	.	0	+
chr1	41157232	41157485	.	0	+
chr1	41236618	41236655	.	0	+
chr1	41445316	41445482	.	0	+
chr1	41450505	41450522	.	0	+
chr1	41461635	41461653	.	0	+
chr1	41463156	41463207	.	0	+
chr1	41474431	41474462	.	0	+
chr1	41478025	41478098	.	0	+
chr1	41483486	41483487	.	0	+
chr1	42657066	42657213	.	0	+
chr1	42922175	42922247	.	0	+
chr1	42923669	42923689	.	0	+
chr1	42925995	42926023	.	0	+
chr1	43123996	43124150	.	0	+
chr1	43124354	43124407	.	0	+
chr1	43130545	43130579	.	0	+
chr1	43133047	43133087	.	0	+
chr1	43133800	43133832	.	0	+
chr1	43142179	43142289	.	0	+
chr1	43148030	43148095	.	0	+
chr1	43161867	43161873	.	0	+
chr1	43165237	43165276	.	0	+
chr1	43167702	43167715	.	0	+
chr1	43168004	43168010	.	0	+
chr1	43232888	43232976	.	0	+
chr1	43282767	43282808	.	0	+
chr1	43312240	43312329	.	0	+
chr1	43369161	43369177	.	0	+
chr1	43630400	43630448	.	0	+
chr1	43697987	43698046	.	0	+
chr1	43814305	43814390	.	0	+
chr1	43824552	43824689	.	0	+
chr1	43828754	43828849	.	0	+
chr1	43833868	43833908	.	0	+
chr1	43855563	43855625	.	0	+
chr1	43996514	43996589	.	0	+
chr1	44072550	44072594	.	0	+
chr1	44115741	44115883	.	0	+
chr1	44116130	44116181	.	0	+
chr1	44171044	44171047	.	0	+
chr1	44173183	44173246	.	0	+
chr1	44396241	44396249	.	0	+
chr1	44412588	44412659	.	0	+
chr1	44433353	44433363	.	0	+
chr1	44435628	44435697	.	0	+
chr1	44438916	44438950	.	0	+
chr1	44439003	44439018	.	0	+
chr1	44440229	44440269	.	0	+
chr1	44440551	44440700	.	0	+
chr1	44440758	44440797	.	0	+
chr1	44441462	44441499	.	0	+
chr1	44442694	44442720	.	0	+
chr1	44442855	44442889	.	0	+
chr1	44443651	44443721	.	0	+
chr1	44444868	44444925	.	0	+
chr1	44445075	44445134	.	0	+
chr1	44445601	44445671	.	0	+
chr1	44456480	44456575	.	0	+
chr1	44513980	44514140	.	0	+
chr1	44679079	44679199	.	0	+
chr1	44679377	44679450	.	0	+
chr1	44680517	44680571	.	0	+
chr1	44686226	44686317	.	0	+
chr1	44870793	44870848	.	0	+
chr1	45097619	45097648	.	0	+
chr1	45140361	45140451	.	0	+
chr1	45205430	45205599	.	0	+
chr1	45219334	45219448	.	0	+
chr1	45232981	45233022	.	0	+
chr1	45233154	45233246	.	0	+
chr1	45233350	45233356	.	0	+
chr1	45241171	45241286	.	0	+
chr1	45241535	45241537	.	0	+
chr1	45242373	45242447	.	0	+
chr1	45243377	45243409	.	0	+
chr1	45244325	45244408	.	0	+
chr1	45266013	45266050	.	0	+
chr1	45477790	45477933	.	0	+
chr1	45478390	45478507	.	0	+
chr1	45478575	45478663	.	0	+
chr1	45792500	45792616	.	0	+
chr1	45794045	45794054	.	0	+
chr1	45805701	45805748	.	0	+
chr1	45805811	45805918	.	0	+
chr1	45806125	45806252	.	0	+
chr1	45807598	45807623	.	0	+
chr1	45965841	45965896	.	0	+
chr1	45965950	45966056	.	0	+
chr1	45976720	45976774	.	0	+
chr1	46016452	46016574	.	0	+
chr1	46016705	46016794	.	0	+
chr1	46032550	46032591	.	0	+
chr1	46032657	46032720	.	0	+
chr1	46035663	46035695	.	0	+
chr1	46049657	46049872	.	0	+
chr1	46067920	46068006	.	0	+
chr1	46070597	46070689	.	0	+
chr1	46072129	46072186	.	0	+
chr1	46072825	46072855	.	0	+
chr1	46073527	46073567	.	0	+
chr1	46073802	46073822	.	0	+
chr1	46077822	46077847	.	0	+
chr1	46079766	46079825	.	0	+
chr1	46079962	46079986	.	0	+
chr1	46080698	46080800	.	0	+
chr1	46081028	46081068	.	0	+
chr1	46152982	46153028	.	0	+
chr1	46153819	46153924	.	0	+
chr1	46269256	46269343	.	0	+
chr1	46598791	46598903	.	0	+
chr1	46640453	46640515	.	0	+
chr1	46646029	46646336	.	0	+
chr1	46647180	46647227	.	0	+
chr1	46647288	46647320	.	0	+
chr1	46649056	46649096	.	0	+
chr1	46649176	46649221	.	0	+
chr1	46651552	46651591	.	0	+
chr1	46713336	46713464	.	0	+
chr1	46749771	46749798	.	0	+
chr1	46769305	46769412	.	0	+
chr1	46775951	46775958	.	0	+
chr1	46782258	46782264	.	0	+
chr1	46782352	46782422	.	0	+
chr1	46805832	46805873	.	0	+
chr1	46806344	46806512	.	0	+
chr1	46908502	46908598	.	0	+
chr1	47644992	47645073	.	0	+
chr1	47799365	47799650	.	0	+
chr1	47799758	47799765	.	0	+
chr1	47834209	47834248	.	0	+
chr1	48224416	48224462	.	0	+
chr1	50889653	50889677	.	0	+
chr1	51434305	51434519	.	0	+
chr1	51434625	51434769	.	0	+
chr1	51435730	51435774	.	0	+
chr1	51435879	51435946	.	0	+
chr1	51436129	51436170	.	0	+
chr1	51439943	51439994	.	0	+
chr1	51443239	51443283	.	0	+
chr1	51474447	51474453	.	0	+
chr1	51475892	51475916	.	0	+
chr1	51701928	51701995	.	0	+
chr1	51723991	51723994	.	0	+
chr1	51983918	51983967	.	0	+
chr1	52082750	52082775	.	0	+
chr1	52195471	52195573	.	0	+
chr1	52250109	52250224	.	0	+
chr1	52253700	52253742	.	0	+
chr1	52521922	52522005	.	0	+
chr1	52812020	52812046	.	0	+
chr1	52812264	52812283	.	0	+
chr1	52831070	52831128	.	0	+
chr1	52870190	52870300	.	0	+
chr1	52870480	52870485	.	0	+
chr1	52882400	52882450	.	0	+
chr1	53192077	53192189	.	0	+
chr1	53308416	53308613	.	0	+
chr1	53392930	53393026	.	0	+
chr1	53480558	53480695	.	0	+
chr1	53504636	53504684	.	0	+
chr1	53516600	53516651	.	0	+
chr1	53662408	53662590	.	0	+
chr1	54411720	54411749	.	0	+
chr1	54411982	54412065	.	0	+
chr1	54412280	54412375	.	0	+
chr1	54412950	54413000	.	0	+
chr1	54433744	54433766	.	0	+
chr1	54519233	54519369	.	0	+
chr1	54665804	54665924	.	0	+
chr1	54670686	54670725	.	0	+
chr1	54671030	54671053	.	0	+
chr1	54675617	54675648	.	0	+
chr1	54681811	54682018	.	0	+
chr1	54683833	54684013	.	0	+
chr1	55007891	55007975	.	0	+
chr1	55008361	55008382	.	0	+
chr1	55181487	55181577	.	0	+
chr1	55352225	55352292	.	0	+
chr1	55505109	55505323	.	0	+
chr1	55521778	55521822	.	0	+
chr1	55529668	55529687	.	0	+
chr1	55530287	55530320	.	0	+
chr1	55533939	55533940	.	0	+
chr1	55534493	55534516	.	0	+
chr1	57110866	57110892	.	0	+
chr1	57110956	57111056	.	0	+
chr1	57161725	57161729	.	0	+
chr1	57179313	57179325	.	0	+
chr1	59892967	59893017	.	0	+
chr1	60280606	60280649	.	0	+
chr1	60338833	60338859	.	0	+
chr1	61548204	61548321	.	0	+
chr1	61691212	61691216	.	0	+
chr1	61921455	61921495	.	0	+
chr1	61921951	61922023	.	0	+
chr1	62208056	62208197	.	0	+
chr1	62553049	62553050	.	0	+
chr1	62902659	62902800	.	0	+
chr1	62902930	62903014	.	0	+
chr1	62907203	62907246	.	0	+
chr1	62907844	62907900	.	0	+
chr1	62917377	62917381	.	0	+
chr1	63249753	63249846	.	0	+
chr1	63833235	63833338	.	0	+
chr1	63989175	63989247	.	0	+
chr1	64058889	64058946	.	0	+
chr1	64059001	64059121	.	0	+
chr1	64059329	64059386	.	0	+
chr1	64095093	64095114	.	0	+
chr1	64125508	64125548	.	0	+
chr1	64125826	64125892	.	0	+
chr1	64239639	64239704	.	0	+
chr1	65210591	65210650	.	0	+
chr1	65613230	65613345	.	0	+
chr1	65613785	65613895	.	0	+
chr1	65770481	65770484	.	0	+
chr1	65886308	65886403	.	0	+
chr1	65899114	65899136	.	0	+
chr1	66902226	66902294	.	0	+
chr1	67390587	67390733	.	0	+
chr1	67391008	67391017	.	0	+
chr1	67391154	67391196	.	0	+
chr1	67395902	67395970	.	0	+
chr1	67396030	67396065	.	0	+
chr1	67411900	67411941	.	0	+
chr1	67451739	67451746	.	0	+
chr1	67453506	67453538	.	0	+
chr1	67874966	67874993	.	0	+
chr1	68150858	68150924	.	0	+
chr1	68151053	68151125	.	0	+
chr1	68297883	68297906	.	0	+
chr1	68962352	68962383	.	0	+
chr1	70671330	70671441	.	0	+
chr1	70687032	70687200	.	0	+
chr1	70687275	70687349	.	0	+
chr1	70687400	70687430	.	0	+
chr1	70695688	70695736	.	0	+
chr1	70697994	70698026	.	0	+
chr1	70700378	70700472	.	0	+
chr1	70701192	70701234	.	0	+
chr1	70703123	70703199	.	0	+
chr1	70705131	70705204	.	0	+
chr1	70710368	70710471	.	0	+
chr1	70712559	70712591	.	0	+
chr1	70715630	70715700	.	0	+
chr1	70716043	70716074	.	0	+
chr1	70716499	70716541	.	0	+
chr1	70717381	70717384	.	0	+
chr1	70820461	70820608	.	0	+
chr1	70876903	70876959	.	0	+
chr1	70905057	70905060	.	0	+
chr1	71547030	71547075	.	0	+
chr1	73570460	73570464	.	0	+
chr1	74663888	74664021	.	0	+
chr1	75198758	75198949	.	0	+
chr1	75202225	75202245	.	0	+
chr1	76190356	76190485	.	0	+
chr1	76194081	76194117	.	0	+
chr1	76198533	76198574	.	0	+
chr1	76199214	76199290	.	0	+
chr1	76205702	76205767	.	0	+
chr1	76215100	76215145	.	0	+
chr1	76251851	76251999	.	0	+
chr1	76252379	76252419	.	0	+
chr1	76255939	76255966	.	0	+
chr1	76257952	76257992	.	0	+
chr1	76259851	76259919	.	0	+
chr1	76260167	76260220	.	0	+
chr1	77165438	77165439	.	0	+
chr1	77166641	77166647	.	0	+
chr1	77685159	77685227	.	0	+
chr1	78245307	78245328	.	0	+
chr1	78245488	78245521	.	0	+
chr1	78312797	78312805	.	0	+
chr1	78313073	78313083	.	0	+
chr1	78313759	78313767	.	0	+
chr1	78343310	78343349	.	0	+
chr1	78343450	78343493	.	0	+
chr1	78444826	78444950	.	0	+
chr1	78470488	78470625	.	0	+
chr1	78482392	78482433	.	0	+
chr1	78483550	78483604	.	0	+
chr1	79086114	79086165	.	0	+
chr1	79115442	79115546	.	0	+
chr1	84543634	84543695	.	0	+
chr1	84543808	84543924	.	0	+
chr1	84591776	84591783	.	0	+
chr1	84650803	84650826	.	0	+
chr1	84944915	84944999	.	0	+
chr1	84945209	84945252	.	0	+
chr1	84963275	84963309	.	0	+
chr1	86046406	86046470	.	0	+
chr1	86046682	86046724	.	0	+
chr1	86049278	86049337	.	0	+
chr1	86889775	86889850	.	0	+
chr1	86895768	86895822	.	0	+
chr1	87170227	87170269	.	0	+
chr1	87170425	87170619	.	0	+
chr1	87208859	87208881	.	0	+
chr1	87380294	87380375	.	0	+
chr1	87512284	87512301	.	0	+
chr1	87570776	87570797	.	0	+
chr1	87571553	87571600	.	0	+
chr1	87573050	87573085	.	0	+
chr1	87574828	87574870	.	0	+
chr1	87794137	87794187	.	0	+
chr1	87794511	87794599	.	0	+
chr1	87810747	87810782	.	0	+
chr1	89149897	89150047	.	0	+
chr1	89150201	89150288	.	0	+
chr1	89206649	89206674	.	0	+
chr1	89236151	89236153	.	0	+
chr1	89279402	89279417	.	0	+
chr1	89290001	89290045	.	0	+
chr1	89294276	89294316	.	0	+
chr1	89298421	89298450	.	0	+
chr1	89298769	89298814	.	0	+
chr1	89299633	89299658	.	0	+
chr1	89300401	89300474	.	0	+
chr1	89990385	89990486	.	0	+
chr1	90098654	90098687	.	0	+
chr1	90286513	90286601	.	0	+
chr1	90308714	90308749	.	0	+
chr1	90308950	90309048	.	0	+
chr1	90309175	90309249	.	0	+
chr1	90319432	90319453	.	0	+
chr1	90460637	90460800	.	0	+
chr1	90473213	90473249	.	0	+
chr1	90475778	90475823	.	0	+
chr1	90478710	90478771	.	0	+
chr1	90484306	90484344	.	0	+
chr1	90486345	90486445	.	0	+
chr1	90487788	90487818	.	0	+
chr1	90487874	90487905	.	0	+
chr1	90492896	90492996	.	0	+
chr1	90493100	90493183	.	0	+
chr1	90493298	90493317	.	0	+
chr1	91793895	91793914	.	0	+
chr1	91966368	91966473	.	0	+
chr1	91966654	91966709	.	0	+
chr1	91967053	91967098	.	0	+
chr1	91977147	91977156	.	0	+
chr1	91989663	91989667	.	0	+
chr1	91990755	91990818	.	0	+
chr1	92108534	92108545	.	0	+
chr1	92109475	92109486	.	0	+
chr1	92764563	92764624	.	0	+
chr1	93297512	93297699	.	0	+
chr1	93299099	93299218	.	0	+
chr1	93300356	93300375	.	0	+
chr1	93301254	93301274	.	0	+
chr1	93302845	93302847	.	0	+
chr1	93303054	93303061	.	0	+
chr1	93307340	93307456	.	0	+
chr1	93544787	93544865	.	0	+
chr1	93545196	93545218	.	0	+
chr1	93586102	93586108	.	0	+
chr1	93586203	93586230	.	0	+
chr1	93586514	93586535	.	0	+
chr1	93592757	93592825	.	0	+
chr1	93599646	93599659	.	0	+
chr1	93599751	93599753	.	0	+
chr1	93645468	93645567	.	0	+
chr1	93646204	93646330	.	0	+
chr1	93721939	93721984	.	0	+
chr1	93811429	93811560	.	0	+
chr1	93811930	93811974	.	0	+
chr1	93826596	93826647	.	0	+
chr1	93913610	93913775	.	0	+
chr1	94018005	94018065	.	0	+
chr1	94158681	94158748	.	0	+
chr1	94344827	94344873	.	0	+
chr1	94486659	94486682	.	0	+
chr1	94883928	94884064	.	0	+
chr1	95329758	95329793	.	0	+
chr1	95582430	95582466	.	0	+
chr1	95582935	95582998	.	0	+
chr1	95699703	95699782	.	0	+
chr1	97187309	97187400	.	0	+
chr1	97229175	97229187	.	0	+
chr1	97236406	97236408	.	0	+
chr1	98011425	98011428	.	0	+
chr1	98011656	98011673	.	0	+
chr1	98011896	98011907	.	0	+
chr1	99474082	99474085	.	0	+
chr1	100111635	100111699	.	0	+
chr1	100315605	100315719	.	0	+
chr1	100316530	100316551	.	0	+
chr1	100361875	100361885	.	0	+
chr1	100366250	100366296	.	0	+
chr1	100366417	100366418	.	0	+
chr1	100376263	100376288	.	0	+
chr1	100389518	100389527	.	0	+
chr1	100435506	100435638	.	0	+
chr1	100503620	100503816	.	0	+
chr1	100534100	100534109	.	0	+
chr1	100548674	100548699	.	0	+
chr1	100598687	100598747	.	0	+
chr1	100678758	100678778	.	0	+
chr1	100731709	100731824	.	0	+
chr1	100740380	100740403	.	0	+
chr1	100818029	100818068	.	0	+
chr1	101361613	101361743	.	0	+
chr1	101491393	101491462	.	0	+
chr1	104068285	104068375	.	0	+
chr1	104068553	104068669	.	0	+
chr1	106435949	106435957	.	0	+
chr1	107599264	107599373	.	0	+
chr1	107601436	107601473	.	0	+
chr1	108742985	108743081	.	0	+
chr1	109102488	109102515	.	0	+
chr1	109102628	109102750	.	0	+
chr1	109103080	109103119	.	0	+
chr1	109112778	109112822	.	0	+
chr1	109143183	109143219	.	0	+
chr1	109145977	109145982	.	0	+
chr1	109160652	109160687	.	0	+
chr1	109167301	109167371	.	0	+
chr1	109171339	109171380	.	0	+
chr1	109172203	109172257	.	0	+
chr1	109177725	109177775	.	0	+
chr1	109179275	109179313	.	0	+
chr1	109179661	109179718	.	0	+
chr1	109181493	109181504	.	0	+
chr1	109181911	109181921	.	0	+
chr1	109234909	109234988	.	0	+
chr1	109238658	109238687	.	0	+
chr1	109238919	109238974	.	0	+
chr1	109241022	109241030	.	0	+
chr1	109241203	109241300	.	0	+
chr1	109241378	109241450	.	0	+
chr1	109241778	109242350	.	0	+
chr1	109243490	109243516	.	0	+
chr1	109289236	109289350	.	0	+
chr1	109350052	109350100	.	0	+
chr1	109351475	109351546	.	0	+
chr1	109419541	109419674	.	0	+
chr1	109419725	109419795	.	0	+
chr1	109468160	109468178	.	0	+
chr1	109472744	109472753	.	0	+
chr1	109618701	109618736	.	0	+
chr1	109633306	109633475	.	0	+
chr1	109642811	109642852	.	0	+
chr1	109643731	109643738	.	0	+
chr1	109739960	109740005	.	0	+
chr1	109740175	109740296	.	0	+
chr1	109745614	109745649	.	0	+
chr1	109756476	109756624	.	0	+
chr1	109779929	109779968	.	0	+
chr1	109780462	109780496	.	0	+
chr1	109780710	109780744	.	0	+
chr1	109792130	109792196	.	0	+
chr1	109816052	109816093	.	0	+
chr1	109816521	109816566	.	0	+
chr1	109944594	109944610	.	0	+
chr1	109969391	109969422	.	0	+
chr1	110009127	110009202	.	0	+
chr1	110024676	110024687	.	0	+
chr1	110026517	110026601	.	0	+
chr1	110036688	110036750	.	0	+
chr1	110091156	110091421	.	0	+
chr1	110121893	110121953	.	0	+
chr1	110136103	110136136	.	0	+
chr1	110162435	110162525	.	0	+
chr1	110163209	110163264	.	0	+
chr1	110198689	110198774	.	0	+
chr1	110198926	110198989	.	0	+
chr1	110365027	110365060	.	0	+
chr1	110527342	110527430	.	0	+
chr1	110527601	110527766	.	0	+
chr1	110546556	110546589	.	0	+
chr1	110546679	110546749	.	0	+
chr1	110546878	110546990	.	0	+
chr1	110554988	110555055	.	0	+
chr1	110555516	110555563	.	0	+
chr1	110558055	110558088	.	0	+
chr1	110558965	110559012	.	0	+
chr1	110560562	110560620	.	0	+
chr1	110561189	110561245	.	0	+
chr1	110561651	110561695	.	0	+
chr1	110562202	110562227	.	0	+
chr1	110563350	110563451	.	0	+
chr1	110564290	110564348	.	0	+
chr1	110564551	110564588	.	0	+
chr1	110564718	110564789	.	0	+
chr1	110565356	110565400	.	0	+
chr1	110566230	110566265	.	0	+
chr1	110566320	110566326	.	0	+
chr1	110577208	110577252	.	0	+
chr1	110586329	110586396	.	0	+
chr1	110591757	110591786	.	0	+
chr1	110881554	110881602	.	0	+
chr1	110882007	110882116	.	0	+
chr1	110884887	110884893	.	0	+
chr1	110904371	110904376	.	0	+
chr1	110907979	110907982	.	0	+
chr1	110913392	110913394	.	0	+
chr1	110950404	110950474	.	0	+
chr1	111505925	111505994	.	0	+
chr1	111682084	111682122	.	0	+
chr1	111682471	111682510	.	0	+
chr1	111682816	111682912	.	0	+
chr1	111991907	111992178	.	0	+
chr1	111996841	111996921	.	0	+
chr1	111998704	111998741	.	0	+
chr1	111999277	111999318	.	0	+
chr1	112002171	112002259	.	0	+
chr1	112003513	112003559	.	0	+
chr1	112162353	112162572	.	0	+
chr1	112162800	112162875	.	0	+
chr1	112233951	112234019	.	0	+
chr1	112245974	112246069	.	0	+
chr1	112246992	112247064	.	0	+
chr1	112298280	112298350	.	0	+
chr1	112298495	112298555	.	0	+
chr1	112938798	112938896	.	0	+
chr1	112939059	112939091	.	0	+
chr1	113161762	113161849	.	0	+
chr1	113162313	113162486	.	0	+
chr1	113192038	113192047	.	0	+
chr1	113197085	113197142	.	0	+
chr1	113202330	113202344	.	0	+
chr1	113212930	113212999	.	0	+
chr1	113213453	113213478	.	0	+
chr1	113217053	113217125	.	0	+
chr1	113217251	113217385	.	0	+
chr1	113217558	113217641	.	0	+
chr1	113235550	113235579	.	0	+
chr1	113241308	113241346	.	0	+
chr1	113243276	113243326	.	0	+
chr1	113499028	113499120	.	0	+
chr1	113499410	113499445	.	0	+
chr1	113506342	113506351	.	0	+
chr1	113615786	113615868	.	0	+
chr1	113933044	113933160	.	0	+
chr1	113949702	113949732	.	0	+
chr1	113992280	113992310	.	0	+
chr1	114233747	114233759	.	0	+
chr1	114447912	114448050	.	0	+
chr1	114472208	114472315	.	0	+
chr1	114472459	114472489	.	0	+
chr1	114516288	114516312	.	0	+
chr1	114517643	114517665	.	0	+
chr1	115078973	115078975	.	0	+
chr1	115079165	115079181	.	0	+
chr1	116184529	116184663	.	0	+
chr1	116519179	116519206	.	0	+
chr1	116654017	116654021	.	0	+
chr1	116915801	116915949	.	0	+
chr1	116916079	116916121	.	0	+
chr1	116926631	116926720	.	0	+
chr1	116929989	116930058	.	0	+
chr1	116930760	116930805	.	0	+
chr1	116931268	116931348	.	0	+
chr1	116933451	116933493	.	0	+
chr1	116937754	116937797	.	0	+
chr1	116941235	116941331	.	0	+
chr1	116947200	116947361	.	0	+
chr1	117452480	117452569	.	0	+
chr1	117452753	117452825	.	0	+
chr1	117602905	117602988	.	0	+
chr1	117631415	117631422	.	0	+
chr1	117647407	117647419	.	0	+
chr1	117909442	117909534	.	0	+
chr1	117910031	117910125	.	0	+
chr1	117944802	117944849	.	0	+
chr1	117948190	117948242	.	0	+
chr1	117963220	117963272	.	0	+
chr1	118148668	118148674	.	0	+
chr1	118472335	118472470	.	0	+
chr1	118482096	118482108	.	0	+
chr1	118483519	118483541	.	0	+
chr1	118497250	118497251	.	0	+
chr1	118502030	118502072	.	0	+
chr1	119682996	119683092	.	0	+
chr1	119693275	119693318	.	0	+
chr1	119707748	119707757	.	0	+
chr1	120190936	120190972	.	0	+
chr1	120254472	120254624	.	0	+
chr1	120254700	120254763	.	0	+
chr1	120263783	120263945	.	0	+
chr1	120265993	120266065	.	0	+
chr1	120269472	120269508	.	0	+
chr1	120269621	120269767	.	0	+
chr1	120277249	120277342	.	0	+
chr1	120277912	120278043	.	0	+
chr1	120279732	120279774	.	0	+
chr1	120279827	120279890	.	0	+
chr1	120283004	120283142	.	0	+
chr1	120284384	120284500	.	0	+
chr1	120285453	120285495	.	0	+
chr1	120285602	120285645	.	0	+
chr1	120286543	120286625	.	0	+
chr1	120286725	120286800	.	0	+
chr1	121142328	121142351	.	0	+
chr1	121260902	121260930	.	0	+
chr1	143913806	143913820	.	0	+
chr1	144534032	144534037	.	0	+
chr1	144593625	144593691	.	0	+
chr1	144593742	144593758	.	0	+
chr1	144594054	144594099	.	0	+
chr1	144595463	144595465	.	0	+
chr1	145096361	145096564	.	0	+
chr1	145109522	145109570	.	0	+
chr1	145116701	145116755	.	0	+
chr1	145117379	145117450	.	0	+
chr1	145117818	145117862	.	0	+
chr1	145209094	145209144	.	0	+
chr1	145209339	145209361	.	0	+
chr1	145382755	145382756	.	0	+
chr1	145438439	145438494	.	0	+
chr1	145441415	145441442	.	0	+
chr1	145470457	145470518	.	0	+
chr1	145474845	145474875	.	0	+
chr1	145477028	145477145	.	0	+
chr1	145498612	145498643	.	0	+
chr1	145499489	145499495	.	0	+
chr1	145500785	145500798	.	0	+
chr1	145501461	145501476	.	0	+
chr1	145507555	145507616	.	0	+
chr1	145508978	145508985	.	0	+
chr1	145509293	145509299	.	0	+
chr1	145511708	145511767	.	0	+
chr1	145516359	145516421	.	0	+
chr1	145575208	145575325	.	0	+
chr1	145575984	145576070	.	0	+
chr1	145610958	145610993	.	0	+
chr1	145611082	145611228	.	0	+
chr1	145688245	145688252	.	0	+
chr1	145690472	145690534	.	0	+
chr1	146644306	146644375	.	0	+
chr1	146649838	146649848	.	0	+
chr1	146650277	146650291	.	0	+
chr1	146714271	146714464	.	0	+
chr1	146727504	146727549	.	0	+
chr1	146731572	146731573	.	0	+
chr1	146736161	146736198	.	0	+
chr1	146740407	146740448	.	0	+
chr1	146740508	146740538	.	0	+
chr1	146743829	146743893	.	0	+
chr1	146747864	146747887	.	0	+
chr1	146751701	146751749	.	0	+
chr1	146751800	146751842	.	0	+
chr1	146756019	146756049	.	0	+
chr1	146763173	146763202	.	0	+
chr1	146765328	146765372	.	0	+
chr1	146766138	146766154	.	0	+
chr1	147013269	147013300	.	0	+
chr1	147071921	147071949	.	0	+
chr1	147072000	147072040	.	0	+
chr1	147084911	147084943	.	0	+
chr1	147400476	147400510	.	0	+
chr1	147400589	147400602	.	0	+
chr1	147735749	147735752	.	0	+
chr1	148241461	148241466	.	0	+
chr1	148555977	148556064	.	0	+
chr1	148556361	148556406	.	0	+
chr1	149858459	149858520	.	0	+
chr1	149859760	149859764	.	0	+
chr1	149871126	149871194	.	0	+
chr1	150039318	150039478	.	0	+
chr1	150039790	150039942	.	0	+
chr1	150154574	150154576	.	0	+
chr1	150208712	150208743	.	0	+
chr1	150240813	150240833	.	0	+
chr1	150266244	150266373	.	0	+
chr1	150266748	150266843	.	0	+
chr1	150280458	150280589	.	0	+
chr1	150280653	150280711	.	0	+
chr1	150293960	150294047	.	0	+
chr1	150300924	150300926	.	0	+
chr1	150325585	150325622	.	0	+
chr1	150336583	150336713	.	0	+
chr1	150337147	150337217	.	0	+
chr1	150445743	150445878	.	0	+
chr1	150446087	150446112	.	0	+
chr1	150446340	150446370	.	0	+
chr1	150447735	150447740	.	0	+
chr1	150459845	150459967	.	0	+
chr1	150480463	150480619	.	0	+
chr1	150521838	150521921	.	0	+
chr1	150602283	150602300	.	0	+
chr1	150898779	150898921	.	0	+
chr1	150899151	150899186	.	0	+
chr1	150954748	150954797	.	0	+
chr1	150980891	150981043	.	0	+
chr1	151008037	151008062	.	0	+
chr1	151020175	151020323	.	0	+
chr1	151042975	151043050	.	0	+
chr1	151043208	151043342	.	0	+
chr1	151079572	151079623	.	0	+
chr1	151089885	151089901	.	0	+
chr1	151138480	151138662	.	0	+
chr1	151141460	151141560	.	0	+
chr1	151170977	151171107	.	0	+
chr1	151172671	151172692	.	0	+
chr1	151172902	151172929	.	0	+
chr1	151220829	151220840	.	0	+
chr1	151221859	151221909	.	0	+
chr1	151227159	151227263	.	0	+
chr1	151234638	151234666	.	0	+
chr1	151236464	151236467	.	0	+
chr1	151237309	151237366	.	0	+
chr1	151237600	151237657	.	0	+
chr1	151237998	151238020	.	0	+
chr1	151238485	151238526	.	0	+
chr1	151239824	151239838	.	0	+
chr1	151253996	151254022	.	0	+
chr1	151254738	151254805	.	0	+
chr1	151264225	151264272	.	0	+
chr1	151319452	151319546	.	0	+
chr1	151371997	151372100	.	0	+
chr1	151372202	151372250	.	0	+
chr1	151372600	151372643	.	0	+
chr1	151372909	151373046	.	0	+
chr1	151373232	151373266	.	0	+
chr1	151374038	151374086	.	0	+
chr1	151374332	151374376	.	0	+
chr1	151512760	151512821	.	0	+
chr1	151555953	151555991	.	0	+
chr1	151584452	151584496	.	0	+
chr1	151668663	151668699	.	0	+
chr1	151668850	151668922	.	0	+
chr1	151735556	151735603	.	0	+
chr1	151763275	151763349	.	0	+
chr1	151803327	151803474	.	0	+
chr1	151809149	151809183	.	0	+
chr1	151955400	151955499	.	0	+
chr1	152004986	152005059	.	0	+
chr1	152371954	152371971	.	0	+
chr1	153330326	153330329	.	0	+
chr1	153505890	153505963	.	0	+
chr1	153518331	153518406	.	0	+
chr1	153600852	153600913	.	0	+
chr1	153606495	153606600	.	0	+
chr1	153615728	153615775	.	0	+
chr1	153615834	153615864	.	0	+
chr1	153618398	153618544	.	0	+
chr1	153631114	153631212	.	0	+
chr1	153634260	153634268	.	0	+
chr1	153634588	153634610	.	0	+
chr1	153650553	153650612	.	0	+
chr1	153650731	153650800	.	0	+
chr1	153651051	153651342	.	0	+
chr1	153660218	153660244	.	0	+
chr1	153660550	153660600	.	0	+
chr1	153666380	153666443	.	0	+
chr1	153700476	153700536	.	0	+
chr1	153735711	153735816	.	0	+
chr1	153736301	153736338	.	0	+
chr1	153736652	153736676	.	0	+
chr1	153737164	153737176	.	0	+
chr1	153742612	153742647	.	0	+
chr1	153747722	153747944	.	0	+
chr1	153750674	153750684	.	0	+
chr1	153936188	153936241	.	0	+
chr1	153939935	153940020	.	0	+
chr1	153940278	153940442	.	0	+
chr1	153946788	153946796	.	0	+
chr1	153950204	153950223	.	0	+
chr1	153963209	153963284	.	0	+
chr1	154148603	154148610	.	0	+
chr1	154192594	154192722	.	0	+
chr1	154193270	154193486	.	0	+
chr1	154193766	154193848	.	0	+
chr1	154197610	154197642	.	0	+
chr1	154199751	154199790	.	0	+
chr1	154201089	154201125	.	0	+
chr1	154201201	154201248	.	0	+
chr1	154207053	154207124	.	0	+
chr1	154207187	154207232	.	0	+
chr1	154207668	154207750	.	0	+
chr1	154209038	154209063	.	0	+
chr1	154213985	154214017	.	0	+
chr1	154226477	154226547	.	0	+
chr1	154227749	154227769	.	0	+
chr1	154229881	154229911	.	0	+
chr1	154232201	154232204	.	0	+
chr1	154232432	154232477	.	0	+
chr1	154233365	154233397	.	0	+
chr1	154234066	154234174	.	0	+
chr1	154235577	154235665	.	0	+
chr1	154235829	154235890	.	0	+
chr1	154245027	154245162	.	0	+
chr1	154248261	154248296	.	0	+
chr1	154377808	154377835	.	0	+
chr1	154378053	154378084	.	0	+
chr1	154531506	154531550	.	0	+
chr1	154947106	154947175	.	0	+
chr1	154951603	154951614	.	0	+
chr1	154955626	154955665	.	0	+
chr1	154955777	154955879	.	0	+
chr1	154962115	154962135	.	0	+
chr1	154974749	154974843	.	0	+
chr1	154975092	154975141	.	0	+
chr1	154975276	154975407	.	0	+
chr1	154990350	154990375	.	0	+
chr1	154990940	154990976	.	0	+
chr1	155023105	155023199	.	0	+
chr1	155023704	155023925	.	0	+
chr1	155025186	155025221	.	0	+
chr1	155025913	155025935	.	0	+
chr1	155026898	155026943	.	0	+
chr1	155028267	155028299	.	0	+
chr1	155028590	155028625	.	0	+
chr1	155029775	155029821	.	0	+
chr1	155030127	155030173	.	0	+
chr1	155030829	155030894	.	0	+
chr1	155031163	155031244	.	0	+
chr1	155032375	155032428	.	0	+
chr1	155032678	155032721	.	0	+
chr1	155033232	155033239	.	0	+
chr1	155035140	155035206	.	0	+
chr1	155036171	155036255	.	0	+
chr1	155051293	155051377	.	0	+
chr1	155057408	155057472	.	0	+
chr1	155057684	155057701	.	0	+
chr1	155057950	155058082	.	0	+
chr1	155058353	155058371	.	0	+
chr1	155099853	155099922	.	0	+
chr1	155100326	155100438	.	0	+
chr1	155105759	155105796	.	0	+
chr1	155107748	155107892	.	0	+
chr1	155108265	155108472	.	0	+
chr1	155108754	155108793	.	0	+
chr1	155141887	155141949	.	0	+
chr1	155164852	155164888	.	0	+
chr1	155178525	155178572	.	0	+
chr1	155178975	155179086	.	0	+
chr1	155247246	155247321	.	0	+
chr1	155278486	155278837	.	0	+
chr1	155279450	155279544	.	0	+
chr1	155279851	155279900	.	0	+
chr1	155280534	155280542	.	0	+
chr1	155282063	155282097	.	0	+
chr1	155282243	155282259	.	0	+
chr1	155283450	155283485	.	0	+
chr1	155288476	155288517	.	0	+
chr1	155289718	155289720	.	0	+
chr1	155290204	155290246	.	0	+
chr1	155290387	155290432	.	0	+
chr1	155293250	155293310	.	0	+
chr1	155293714	155293729	.	0	+
chr1	155294026	155294074	.	0	+
chr1	155294226	155294389	.	0	+
chr1	155295663	155295675	.	0	+
chr1	155532730	155532787	.	0	+
chr1	155532993	155533056	.	0	+
chr1	155658837	155658936	.	0	+
chr1	155679615	155679616	.	0	+
chr1	155695172	155695198	.	0	+
chr1	155695712	155695729	.	0	+
chr1	155695781	155695811	.	0	+
chr1	155698831	155698873	.	0	+
chr1	155699104	155699126	.	0	+
chr1	155829291	155829323	.	0	+
chr1	155904340	155904370	.	0	+
chr1	156024503	156024722	.	0	+
chr1	156025131	156025172	.	0	+
chr1	156028247	156028258	.	0	+
chr1	156070226	156070247	.	0	+
chr1	156076493	156076528	.	0	+
chr1	156084432	156084621	.	0	+
chr1	156084925	156085045	.	0	+
chr1	156100404	156100450	.	0	+
chr1	156100507	156100571	.	0	+
chr1	156104156	156104293	.	0	+
chr1	156104590	156104746	.	0	+
chr1	156105001	156105050	.	0	+
chr1	156105693	156105745	.	0	+
chr1	156106072	156106120	.	0	+
chr1	156106172	156106193	.	0	+
chr1	156106707	156106748	.	0	+
chr1	156106950	156107003	.	0	+
chr1	156107439	156107474	.	0	+
chr1	156107592	156107612	.	0	+
chr1	156108384	156108421	.	0	+
chr1	156108475	156108525	.	0	+
chr1	156108875	156109050	.	0	+
chr1	156109477	156109540	.	0	+
chr1	156109652	156109779	.	0	+
chr1	156163857	156163912	.	0	+
chr1	156182349	156182361	.	0	+
chr1	156182744	156182824	.	0	+
chr1	156182906	156182933	.	0	+
chr1	156186229	156186231	.	0	+
chr1	156203416	156203474	.	0	+
chr1	156206226	156206275	.	0	+
chr1	156209335	156209396	.	0	+
chr1	156209560	156209625	.	0	+
chr1	156209777	156209811	.	0	+
chr1	156252355	156252390	.	0	+
chr1	156252695	156252832	.	0	+
chr1	156278753	156278840	.	0	+
chr1	156281878	156281905	.	0	+
chr1	156308313	156308367	.	0	+
chr1	156506787	156506788	.	0	+
chr1	156561519	156561607	.	0	+
chr1	156563854	156563910	.	0	+
chr1	156564001	156564047	.	0	+
chr1	156698232	156698349	.	0	+
chr1	156698676	156698773	.	0	+
chr1	156711901	156712050	.	0	+
chr1	156713612	156713642	.	0	+
chr1	156713962	156713997	.	0	+
chr1	156737265	156737392	.	0	+
chr1	156737942	156737998	.	0	+
chr1	156756397	156756414	.	0	+
chr1	156767132	156767134	.	0	+
chr1	156770479	156770523	.	0	+
chr1	157868406	157868408	.	0	+
chr1	157963076	157963089	.	0	+
chr1	157963378	157963466	.	0	+
chr1	157964215	157964225	.	0	+
chr1	158069253	158069310	.	0	+
chr1	158979662	158979746	.	0	+
chr1	158979877	158979924	.	0	+
chr1	159024820	159024837	.	0	+
chr1	159887906	159887911	.	0	+
chr1	159895376	159895446	.	0	+
chr1	159931008	159931037	.	0	+
chr1	160085414	160085415	.	0	+
chr1	160175119	160175239	.	0	+
chr1	160183502	160183541	.	0	+
chr1	160183975	160183998	.	0	+
chr1	160184483	160184522	.	0	+
chr1	160185109	160185144	.	0	+
chr1	160231516	160231550	.	0	+
chr1	160259777	160259842	.	0	+
chr1	160313049	160313251	.	0	+
chr1	160314507	160314539	.	0	+
chr1	160318800	160318837	.	0	+
chr1	160321572	160321596	.	0	+
chr1	160328599	160328651	.	0	+
chr1	160639989	160640001	.	0	+
chr1	161015818	161015846	.	0	+
chr1	161087858	161087946	.	0	+
chr1	161090614	161090820	.	0	+
chr1	161103050	161103094	.	0	+
chr1	161123463	161123574	.	0	+
chr1	161123735	161123871	.	0	+
chr1	161128200	161128250	.	0	+
chr1	161128553	161128620	.	0	+
chr1	161129265	161129324	.	0	+
chr1	161132864	161132871	.	0	+
chr1	161135348	161135358	.	0	+
chr1	161136154	161136300	.	0	+
chr1	161136352	161136416	.	0	+
chr1	161140943	161140962	.	0	+
chr1	161172127	161172248	.	0	+
chr1	161179313	161179344	.	0	+
chr1	161183988	161184010	.	0	+
chr1	161184139	161184163	.	0	+
chr1	161195837	161195856	.	0	+
chr1	161284166	161284181	.	0	+
chr1	161332578	161332617	.	0	+
chr1	161334013	161334027	.	0	+
chr1	161369175	161369217	.	0	+
chr1	161369542	161369575	.	0	+
chr1	161369953	161369990	.	0	+
chr1	161391945	161392043	.	0	+
chr1	161719535	161719645	.	0	+
chr1	161736006	161736168	.	0	+
chr1	161771931	161771961	.	0	+
chr1	161789475	161789549	.	0	+
chr1	162343827	162343886	.	0	+
chr1	162351492	162351546	.	0	+
chr1	162467589	162467719	.	0	+
chr1	162495109	162495145	.	0	+
chr1	162496476	162496522	.	0	+
chr1	162497703	162497768	.	0	+
chr1	162498715	162498752	.	0	+
chr1	162498826	162498888	.	0	+
chr1	162499067	162499107	.	0	+
chr1	162531278	162531414	.	0	+
chr1	162531477	162531536	.	0	+
chr1	162546576	162546638	.	0	+
chr1	162551079	162551100	.	0	+
chr1	162557263	162557298	.	0	+
chr1	162938012	162938021	.	0	+
chr1	163291677	163291897	.	0	+
chr1	163291954	163291981	.	0	+
chr1	163295815	163295845	.	0	+
chr1	163306592	163306607	.	0	+
chr1	163307854	163307891	.	0	+
chr1	163309186	163309225	.	0	+
chr1	163310152	163310170	.	0	+
chr1	163313635	163313661	.	0	+
chr1	163315473	163315506	.	0	+
chr1	163315575	163315609	.	0	+
chr1	163317549	163317700	.	0	+
chr1	163318700	163318871	.	0	+
chr1	163325478	163325520	.	0	+
chr1	164325977	164325979	.	0	+
chr1	164528325	164528476	.	0	+
chr1	164529180	164529225	.	0	+
chr1	164717881	164717945	.	0	+
chr1	164819363	164819392	.	0	+
chr1	165600055	165600164	.	0	+
chr1	165600432	165600531	.	0	+
chr1	165601236	165601299	.	0	+
chr1	165624750	165624784	.	0	+
chr1	165738140	165738190	.	0	+
chr1	165738245	165738279	.	0	+
chr1	165796712	165796875	.	0	+
chr1	165797008	165797122	.	0	+
chr1	165865534	165865570	.	0	+
chr1	165877104	165877223	.	0	+
chr1	165877277	165877312	.	0	+
chr1	165877606	165877642	.	0	+
chr1	165877986	165878012	.	0	+
chr1	166717139	166717144	.	0	+
chr1	166808679	166808769	.	0	+
chr1	166819576	166819612	.	0	+
chr1	166820486	166820508	.	0	+
chr1	166823084	166823118	.	0	+
chr1	166823443	166823497	.	0	+
chr1	167190075	167190159	.	0	+
chr1	167391151	167391162	.	0	+
chr1	167394110	167394148	.	0	+
chr1	167395905	167395928	.	0	+
chr1	167396321	167396448	.	0	+
chr1	167690378	167690460	.	0	+
chr1	167691149	167691299	.	0	+
chr1	167691388	167691450	.	0	+
chr1	167734930	167734987	.	0	+
chr1	167741529	167741538	.	0	+
chr1	167758061	167758106	.	0	+
chr1	167758457	167758497	.	0	+
chr1	167758601	167758656	.	0	+
chr1	167759974	167760007	.	0	+
chr1	167789626	167789657	.	0	+
chr1	167905469	167905508	.	0	+
chr1	167905816	167905967	.	0	+
chr1	168000206	168000237	.	0	+
chr1	168012285	168012320	.	0	+
chr1	168032882	168032920	.	0	+
chr1	168037701	168037702	.	0	+
chr1	168148079	168148348	.	0	+
chr1	168153143	168153174	.	0	+
chr1	168153258	168153295	.	0	+
chr1	168154015	168154099	.	0	+
chr1	168195178	168195323	.	0	+
chr1	168212536	168212538	.	0	+
chr1	168213740	168213773	.	0	+
chr1	168214335	168214365	.	0	+
chr1	169075526	169075674	.	0	+
chr1	169075875	169075997	.	0	+
chr1	169076100	169076141	.	0	+
chr1	169094179	169094250	.	0	+
chr1	169096457	169096489	.	0	+
chr1	169099279	169099299	.	0	+
chr1	169100530	169100590	.	0	+
chr1	169101574	169101582	.	0	+
chr1	169101650	169101686	.	0	+
chr1	169337170	169337258	.	0	+
chr1	169337413	169337489	.	0	+
chr1	169455346	169455412	.	0	+
chr1	169763825	169763921	.	0	+
chr1	169764128	169764311	.	0	+
chr1	169819486	169819487	.	0	+
chr1	170501253	170501350	.	0	+
chr1	171283275	171283321	.	0	+
chr1	171454603	171454744	.	0	+
chr1	171454817	171454875	.	0	+
chr1	171481169	171481311	.	0	+
chr1	171484926	171484970	.	0	+
chr1	171493958	171493994	.	0	+
chr1	171494065	171494105	.	0	+
chr1	171496927	171496954	.	0	+
chr1	171501479	171501550	.	0	+
chr1	171501601	171502043	.	0	+
chr1	171506502	171506563	.	0	+
chr1	171509338	171509373	.	0	+
chr1	171509757	171509781	.	0	+
chr1	171510201	171510254	.	0	+
chr1	171514627	171514692	.	0	+
chr1	171514826	171514827	.	0	+
chr1	171530199	171530224	.	0	+
chr1	171535369	171535409	.	0	+
chr1	171535910	171535943	.	0	+
chr1	171540469	171540518	.	0	+
chr1	171544067	171544120	.	0	+
chr1	171546572	171546600	.	0	+
chr1	171553285	171553305	.	0	+
chr1	171560987	171561043	.	0	+
chr1	171562525	171562569	.	0	+
chr1	171750602	171750647	.	0	+
chr1	171750756	171750894	.	0	+
chr1	172502151	172502186	.	0	+
chr1	172502253	172502333	.	0	+
chr1	172580798	172580801	.	0	+
chr1	173446407	173446607	.	0	+
chr1	173450526	173450635	.	0	+
chr1	173454577	173454617	.	0	+
chr1	173455392	173455508	.	0	+
chr1	173456870	173456923	.	0	+
chr1	173457103	173457164	.	0	+
chr1	173457867	173457919	.	0	+
chr1	173684049	173684174	.	0	+
chr1	173754423	173754429	.	0	+
chr1	173793675	173793875	.	0	+
chr1	173794056	173794173	.	0	+
chr1	174128625	174128728	.	0	+
chr1	174968516	174968649	.	0	+
chr1	174968810	174968875	.	0	+
chr1	174969028	174969289	.	0	+
chr1	174969401	174969491	.	0	+
chr1	174973777	174973871	.	0	+
chr1	174977800	174977843	.	0	+
chr1	174979128	174979169	.	0	+
chr1	178694327	178694465	.	0	+
chr1	178885875	178885879	.	0	+
chr1	178886112	178886139	.	0	+
chr1	178887276	178887300	.	0	+
chr1	178888959	178888988	.	0	+
chr1	178994960	178995073	.	0	+
chr1	179041478	179041540	.	0	+
chr1	179041626	179041679	.	0	+
chr1	179051113	179051265	.	0	+
chr1	179065044	179065101	.	0	+
chr1	179262803	179263050	.	0	+
chr1	179263278	179263313	.	0	+
chr1	179271803	179271913	.	0	+
chr1	179292567	179292591	.	0	+
chr1	179304606	179304670	.	0	+
chr1	179304728	179304772	.	0	+
chr1	179306968	179306997	.	0	+
chr1	179310361	179310389	.	0	+
chr1	179312737	179312750	.	0	+
chr1	179314154	179314212	.	0	+
chr1	179316733	179316810	.	0	+
chr1	179317977	179318022	.	0	+
chr1	179320570	179320598	.	0	+
chr1	179322990	179323047	.	0	+
chr1	179324051	179324122	.	0	+
chr1	179324932	179324966	.	0	+
chr1	179326301	179326303	.	0	+
chr1	179327021	179327032	.	0	+
chr1	179327281	179327332	.	0	+
chr1	179327729	179327786	.	0	+
chr1	179851377	179851440	.	0	+
chr1	179851708	179851739	.	0	+
chr1	179851790	179852009	.	0	+
chr1	179852264	179852306	.	0	+
chr1	179887853	179887878	.	0	+
chr1	179923888	179923959	.	0	+
chr1	179972325	179972365	.	0	+
chr1	180056852	180056853	.	0	+
chr1	180123945	180124054	.	0	+
chr1	180601132	180601338	.	0	+
chr1	180853926	180853975	.	0	+
chr1	181003055	181003151	.	0	+
chr1	181015790	181015794	.	0	+
chr1	181057832	181057869	.	0	+
chr1	181058010	181058050	.	0	+
chr1	181059837	181059876	.	0	+
chr1	182758840	182758913	.	0	+
chr1	182808437	182808544	.	0	+
chr1	182821418	182821447	.	0	+
chr1	182827324	182827346	.	0	+
chr1	182827945	182827954	.	0	+
chr1	182829201	182829274	.	0	+
chr1	182835627	182835672	.	0	+
chr1	182841484	182841505	.	0	+
chr1	182845224	182845345	.	0	+
chr1	182847209	182847275	.	0	+
chr1	182848430	182848484	.	0	+
chr1	182849633	182849685	.	0	+
chr1	182850444	182850500	.	0	+
chr1	182850727	182850753	.	0	+
chr1	182852377	182852410	.	0	+
chr1	182853797	182853811	.	0	+
chr1	182853947	182853951	.	0	+
chr1	182856530	182856562	.	0	+
chr1	182992350	182992399	.	0	+
chr1	182992553	182992598	.	0	+
chr1	183097822	183097846	.	0	+
chr1	183099601	183099634	.	0	+
chr1	183100430	183100491	.	0	+
chr1	183102603	183102650	.	0	+
chr1	183104179	183104265	.	0	+
chr1	183105525	183105565	.	0	+
chr1	183105653	183105698	.	0	+
chr1	183106937	183106963	.	0	+
chr1	183111961	183112000	.	0	+
chr1	183113349	183113392	.	0	+
chr1	183114204	183114320	.	0	+
chr1	183441158	183441249	.	0	+
chr1	183441629	183441650	.	0	+
chr1	183507575	183507576	.	0	+
chr1	183510137	183510173	.	0	+
chr1	183514404	183514422	.	0	+
chr1	183523086	183523204	.	0	+
chr1	183605175	183605236	.	0	+
chr1	184020804	184020907	.	0	+
chr1	184042836	184042875	.	0	+
chr1	184043163	184043183	.	0	+
chr1	185014650	185014729	.	0	+
chr1	185069609	185069619	.	0	+
chr1	185070069	185070086	.	0	+
chr1	185126229	185126349	.	0	+
chr1	186265334	186265450	.	0	+
chr1	186277117	186277118	.	0	+
chr1	186277854	186277899	.	0	+
chr1	186344875	186345071	.	0	+
chr1	186355138	186355157	.	0	+
chr1	186388177	186388242	.	0	+
chr1	186649811	186649868	.	0	+
chr1	186798057	186798144	.	0	+
chr1	186906145	186906149	.	0	+
chr1	187532829	187532833	.	0	+
chr1	187610376	187610418	.	0	+
chr1	192778134	192778172	.	0	+
chr1	193027747	193027785	.	0	+
chr1	193028529	193028592	.	0	+
chr1	193028683	193028887	.	0	+
chr1	193029250	193029325	.	0	+
chr1	193038600	193038618	.	0	+
chr1	193051701	193051734	.	0	+
chr1	193054535	193054593	.	0	+
chr1	193055904	193055958	.	0	+
chr1	193056846	193056868	.	0	+
chr1	193060578	193060618	.	0	+
chr1	193091084	193091327	.	0	+
chr1	193094240	193094255	.	0	+
chr1	193141341	193141353	.	0	+
chr1	196620854	196620924	.	0	+
chr1	196620975	196621022	.	0	+
chr1	196621128	196621273	.	0	+
chr1	196644642	196644671	.	0	+
chr1	196646599	196646642	.	0	+
chr1	196648856	196648900	.	0	+
chr1	196654283	196654340	.	0	+
chr1	196659226	196659273	.	0	+
chr1	196670431	196670664	.	0	+
chr1	196695932	196695939	.	0	+
chr1	197170618	197170672	.	0	+
chr1	197411529	197411637	.	0	+
chr1	197412088	197412098	.	0	+
chr1	197871719	197871779	.	0	+
chr1	198057686	198057722	.	0	+
chr1	198126084	198126237	.	0	+
chr1	198126866	198126899	.	0	+
chr1	198248102	198248153	.	0	+
chr1	198289356	198289384	.	0	+
chr1	198291251	198291270	.	0	+
chr1	199056380	199056381	.	0	+
chr1	200707993	200708148	.	0	+
chr1	200708279	200708325	.	0	+
chr1	200708603	200708649	.	0	+
chr1	200818281	200818319	.	0	+
chr1	200819326	200819363	.	0	+
chr1	200821700	200821757	.	0	+
chr1	201476316	201476374	.	0	+
chr1	201798234	201798364	.	0	+
chr1	201843436	201843475	.	0	+
chr1	201843937	201844027	.	0	+
chr1	201844251	201844310	.	0	+
chr1	201845500	201845573	.	0	+
chr1	201848522	201848551	.	0	+
chr1	201924606	201924651	.	0	+
chr1	201938977	201939004	.	0	+
chr1	201939401	201939439	.	0	+
chr1	201951717	201951824	.	0	+
chr1	201952183	201952211	.	0	+
chr1	201952459	201952539	.	0	+
chr1	201965331	201965365	.	0	+
chr1	201966613	201966630	.	0	+
chr1	201970554	201970591	.	0	+
chr1	201975096	201975147	.	0	+
chr1	201979675	201979785	.	0	+
chr1	201985227	201985274	.	0	+
chr1	202317782	202317847	.	0	+
chr1	202495440	202495472	.	0	+
chr1	202896475	202896513	.	0	+
chr1	202976482	202976580	.	0	+
chr1	202976853	202976921	.	0	+
chr1	203097397	203097442	.	0	+
chr1	203274616	203274663	.	0	+
chr1	203276601	203276666	.	0	+
chr1	203482133	203482197	.	0	+
chr1	203595886	203595997	.	0	+
chr1	203596182	203596265	.	0	+
chr1	203668584	203668593	.	0	+
chr1	203668754	203668817	.	0	+
chr1	203713004	203713136	.	0	+
chr1	203764627	203764764	.	0	+
chr1	203771654	203771694	.	0	+
chr1	203799249	203799251	.	0	+
chr1	203809502	203809503	.	0	+
chr1	203817450	203817494	.	0	+
chr1	203819243	203819245	.	0	+
chr1	203821803	203821822	.	0	+
chr1	203830688	203830772	.	0	+
chr1	203830939	203831025	.	0	+
chr1	203831201	203831321	.	0	+
chr1	203832852	203832854	.	0	+
chr1	204042703	204042787	.	0	+
chr1	204346517	204346583	.	0	+
chr1	204464046	204464114	.	0	+
chr1	204475647	204475650	.	0	+
chr1	204485485	204485649	.	0	+
chr1	204511954	204511997	.	0	+
chr1	205473776	205473894	.	0	+
chr1	205594761	205594766	.	0	+
chr1	205600305	205600335	.	0	+
chr1	205689712	205689743	.	0	+
chr1	205693058	205693079	.	0	+
chr1	206643765	206643873	.	0	+
chr1	206687279	206687332	.	0	+
chr1	206762145	206762162	.	0	+
chr1	206762400	206762448	.	0	+
chr1	206808859	206808954	.	0	+
chr1	206828344	206828377	.	0	+
chr1	206858242	206858273	.	0	+
chr1	206859075	206859122	.	0	+
chr1	206902374	206902421	.	0	+
chr1	207226374	207226416	.	0	+
chr1	207226575	207226720	.	0	+
chr1	207261830	207261884	.	0	+
chr1	207262131	207262299	.	0	+
chr1	207262511	207262545	.	0	+
chr1	207262707	207262775	.	0	+
chr1	207262827	207262983	.	0	+
chr1	207263200	207263253	.	0	+
chr1	207263489	207263600	.	0	+
chr1	207263675	207263741	.	0	+
chr1	207265011	207265042	.	0	+
chr1	207265125	207265166	.	0	+
chr1	207267039	207267045	.	0	+
chr1	207268244	207268298	.	0	+
chr1	207269865	207269870	.	0	+
chr1	207270705	207270715	.	0	+
chr1	207271489	207271567	.	0	+
chr1	207272766	207272798	.	0	+
chr1	207273132	207273312	.	0	+
chr1	207277546	207277722	.	0	+
chr1	207413450	207413499	.	0	+
chr1	207483220	207483262	.	0	+
chr1	207494492	207494530	.	0	+
chr1	207494768	207494792	.	0	+
chr1	207494925	207495147	.	0	+
chr1	207495703	207495773	.	0	+
chr1	207495876	207495913	.	0	+
chr1	207497621	207497635	.	0	+
chr1	207497904	207497945	.	0	+
chr1	207498050	207498096	.	0	+
chr1	207498965	207499038	.	0	+
chr1	207500055	207500183	.	0	+
chr1	207503739	207503758	.	0	+
chr1	207504427	207504519	.	0	+
chr1	207504592	207504642	.	0	+
chr1	207510031	207510070	.	0	+
chr1	207510125	207510199	.	0	+
chr1	207512740	207512763	.	0	+
chr1	207525592	207525607	.	0	+
chr1	207528679	207528715	.	0	+
chr1	207529981	207529984	.	0	+
chr1	207530928	207530952	.	0	+
chr1	207532033	207532066	.	0	+
chr1	207532890	207532974	.	0	+
chr1	207533477	207533544	.	0	+
chr1	207533753	207533822	.	0	+
chr1	207535915	207535935	.	0	+
chr1	207537807	207537844	.	0	+
chr1	207925367	207925538	.	0	+
chr1	207925725	207925773	.	0	+
chr1	207940509	207940548	.	0	+
chr1	207941570	207941577	.	0	+
chr1	207959027	207959028	.	0	+
chr1	207968383	207968425	.	0	+
chr1	207968751	207968850	.	0	+
chr1	210001278	210001422	.	0	+
chr1	210025002	210025015	.	0	+
chr1	211432876	211432918	.	0	+
chr1	211433288	211433324	.	0	+
chr1	211500133	211500200	.	0	+
chr1	211546479	211546509	.	0	+
chr1	211556111	211556203	.	0	+
chr1	211812958	211813170	.	0	+
chr1	211813528	211813574	.	0	+
chr1	211849101	211849133	.	0	+
chr1	212209050	212209163	.	0	+
chr1	212276208	212276247	.	0	+
chr1	212276603	212276722	.	0	+
chr1	212458729	212458798	.	0	+
chr1	212459211	212459293	.	0	+
chr1	212530287	212530305	.	0	+
chr1	212606196	212606285	.	0	+
chr1	212619400	212619447	.	0	+
chr1	212782099	212782103	.	0	+
chr1	212964868	212964888	.	0	+
chr1	212965168	212965297	.	0	+
chr1	213031553	213031674	.	0	+
chr1	213031753	213031792	.	0	+
chr1	213068708	213068730	.	0	+
chr1	213224580	213224697	.	0	+
chr1	213224817	213224832	.	0	+
chr1	213405335	213405375	.	0	+
chr1	214454305	214454341	.	0	+
chr1	214454496	214454624	.	0	+
chr1	214498051	214498056	.	0	+
chr1	214503504	214503546	.	0	+
chr1	214776496	214776675	.	0	+
chr1	214788171	214788197	.	0	+
chr1	214814507	214814541	.	0	+
chr1	214814692	214814703	.	0	+
chr1	214816077	214816102	.	0	+
chr1	214816277	214816324	.	0	+
chr1	214822032	214822135	.	0	+
chr1	214823707	214823724	.	0	+
chr1	215740675	215740740	.	0	+
chr1	215740927	215741125	.	0	+
chr1	215747122	215747159	.	0	+
chr1	215752413	215752481	.	0	+
chr1	215768770	215768816	.	0	+
chr1	215794683	215794772	.	0	+
chr1	217804653	217804718	.	0	+
chr1	218458591	218458705	.	0	+
chr1	218475679	218475802	.	0	+
chr1	218504853	218504887	.	0	+
chr1	219347171	219347244	.	0	+
chr1	219383934	219383940	.	0	+
chr1	220267427	220267717	.	0	+
chr1	220307755	220307795	.	0	+
chr1	220921624	220921663	.	0	+
chr1	220960022	220960073	.	0	+
chr1	220960177	220960322	.	0	+
chr1	220960451	220960512	.	0	+
chr1	220961676	220961692	.	0	+
chr1	220964825	220964866	.	0	+
chr1	220967563	220967607	.	0	+
chr1	220970030	220970075	.	0	+
chr1	220971265	220971290	.	0	+
chr1	220973864	220973898	.	0	+
chr1	220978387	220978425	.	0	+
chr1	220978554	220978617	.	0	+
chr1	220984811	220984840	.	0	+
chr1	220985046	220985058	.	0	+
chr1	220987127	220987171	.	0	+
chr1	220987469	220987573	.	0	+
chr1	220987671	220987687	.	0	+
chr1	221052710	221052753	.	0	+
chr1	222763248	222763348	.	0	+
chr1	222791412	222791452	.	0	+
chr1	222817617	222817760	.	0	+
chr1	222825610	222825642	.	0	+
chr1	222884801	222884944	.	0	+
chr1	222885870	222885950	.	0	+
chr1	222886129	222886237	.	0	+
chr1	222886656	222886752	.	0	+
chr1	222908086	222908094	.	0	+
chr1	222988336	222988487	.	0	+
chr1	223010644	223010668	.	0	+
chr1	223179026	223179059	.	0	+
chr1	223179144	223179166	.	0	+
chr1	223889252	223889298	.	0	+
chr1	223900100	223900348	.	0	+
chr1	223933028	223933070	.	0	+
chr1	223963380	223963419	.	0	+
chr1	224180445	224180454	.	0	+
chr1	224301766	224301836	.	0	+
chr1	224349263	224349319	.	0	+
chr1	224370888	224371042	.	0	+
chr1	224380917	224381067	.	0	+
chr1	224415101	224415105	.	0	+
chr1	224544481	224544669	.	0	+
chr1	224546873	224546902	.	0	+
chr1	224563504	224563615	.	0	+
chr1	225117337	225117548	.	0	+
chr1	225155175	225155216	.	0	+
chr1	225965470	225965547	.	0	+
chr1	225977915	225977926	.	0	+
chr1	225978058	225978078	.	0	+
chr1	225997759	225997836	.	0	+
chr1	226027638	226027672	.	0	+
chr1	226030063	226030099	.	0	+
[truncated: 39,195 more rows]
