# Supplementary material for: Detection and classification of peaks in 5' cap RNA sequencing data
Source: BMC Genomics. 2013 Oct 16;14(Suppl 5):S9. doi: 10.1186/1471-2164-14-S5-S9 (PMC3852351; doi:10.1186/1471-2164-14-S5-S9)
Supplement: Additional file 2 — Archive of all peak calls. Archive contains one BED file for each cell line. BED files can be viewed in any genome browser. [file 1471-2164-14-S5-S9-S2.zip › GM12878.bed]

chr1	567555	567577	.	0	+
chr1	568937	568940	.	0	+
chr1	569904	569925	.	0	+
chr1	725482	725498	.	0	+
chr1	895935	895997	.	0	+
chr1	935864	935897	.	0	+
chr1	948785	948949	.	0	+
chr1	949025	949094	.	0	+
chr1	949360	949409	.	0	+
chr1	949823	949895	.	0	+
chr1	955456	955519	.	0	+
chr1	985806	985843	.	0	+
chr1	987129	987168	.	0	+
chr1	991416	991430	.	0	+
chr1	999755	999913	.	0	+
chr1	1167615	1167640	.	0	+
chr1	1243947	1244023	.	0	+
chr1	1246927	1246967	.	0	+
chr1	1260165	1260206	.	0	+
chr1	1310926	1310965	.	0	+
chr1	1334897	1334998	.	0	+
chr1	1341879	1341921	.	0	+
chr1	1342751	1342779	.	0	+
chr1	1371068	1371096	.	0	+
chr1	1397800	1397890	.	0	+
chr1	1407112	1407191	.	0	+
chr1	1447494	1447575	.	0	+
chr1	1564270	1564401	.	0	+
chr1	2241302	2241360	.	0	+
chr1	2323176	2323330	.	0	+
chr1	2327237	2327250	.	0	+
chr1	2334957	2334979	.	0	+
chr1	2335151	2335163	.	0	+
chr1	2477809	2477838	.	0	+
chr1	2487182	2487285	.	0	+
chr1	2487529	2487596	.	0	+
chr1	2487803	2487868	.	0	+
chr1	2487984	2488049	.	0	+
chr1	2492100	2492169	.	0	+
chr1	2509906	2510046	.	0	+
chr1	2517906	2517966	.	0	+
chr1	2518209	2518272	.	0	+
chr1	3054132	3054134	.	0	+
chr1	3541546	3541599	.	0	+
chr1	3541734	3541759	.	0	+
chr1	3542012	3542061	.	0	+
chr1	3545254	3545312	.	0	+
chr1	3568830	3568939	.	0	+
chr1	3569076	3569182	.	0	+
chr1	3583032	3583073	.	0	+
chr1	3598915	3598965	.	0	+
chr1	3599662	3599724	.	0	+
chr1	3649874	3649895	.	0	+
chr1	3651957	3651996	.	0	+
chr1	3664047	3664048	.	0	+
chr1	3773826	3773869	.	0	+
chr1	3774013	3774070	.	0	+
chr1	3801082	3801085	.	0	+
chr1	6052688	6052824	.	0	+
chr1	6078720	6078774	.	0	+
chr1	6086293	6086464	.	0	+
chr1	6157336	6157372	.	0	+
chr1	6159677	6159725	.	0	+
chr1	6161159	6161216	.	0	+
chr1	6266117	6266214	.	0	+
chr1	6640038	6640125	.	0	+
chr1	6673768	6673835	.	0	+
chr1	6682964	6682987	.	0	+
chr1	6685232	6685284	.	0	+
chr1	6845485	6845608	.	0	+
chr1	6884889	6884950	.	0	+
chr1	7467039	7467113	.	0	+
chr1	7831323	7831406	.	0	+
chr1	8014330	8014393	.	0	+
chr1	8021666	8021848	.	0	+
chr1	8021999	8022042	.	0	+
chr1	8022815	8022902	.	0	+
chr1	8025380	8025459	.	0	+
chr1	8029392	8029465	.	0	+
chr1	8368037	8368039	.	0	+
chr1	8921068	8921108	.	0	+
chr1	8926352	8926388	.	0	+
chr1	8927226	8927270	.	0	+
chr1	8928046	8928075	.	0	+
chr1	8930513	8930524	.	0	+
chr1	8938879	8938925	.	0	+
chr1	8939835	8939837	.	0	+
chr1	9223100	9223173	.	0	+
chr1	9242225	9242262	.	0	+
chr1	9294811	9294864	.	0	+
chr1	9599501	9599557	.	0	+
chr1	9648776	9648843	.	0	+
chr1	9648930	9648988	.	0	+
chr1	9686417	9686466	.	0	+
chr1	9688666	9688713	.	0	+
chr1	9689563	9689598	.	0	+
chr1	9690007	9690117	.	0	+
chr1	9711677	9711854	.	0	+
chr1	9713750	9713790	.	0	+
chr1	9747703	9747750	.	0	+
chr1	9751566	9751595	.	0	+
chr1	9770552	9770600	.	0	+
chr1	9773809	9773811	.	0	+
chr1	9782025	9782053	.	0	+
chr1	9784021	9784028	.	0	+
chr1	9787801	9787849	.	0	+
chr1	9788884	9788934	.	0	+
chr1	10002618	10002655	.	0	+
chr1	10003459	10003564	.	0	+
chr1	10092980	10093046	.	0	+
chr1	10093177	10093247	.	0	+
chr1	10230542	10230584	.	0	+
chr1	10240302	10240345	.	0	+
chr1	10270531	10270662	.	0	+
chr1	10459047	10459184	.	0	+
chr1	10459685	10459720	.	0	+
chr1	10460553	10460608	.	0	+
chr1	10463135	10463147	.	0	+
chr1	10464219	10464294	.	0	+
chr1	10468131	10468197	.	0	+
chr1	10471475	10471516	.	0	+
chr1	10480082	10480113	.	0	+
chr1	10490464	10490593	.	0	+
chr1	10490805	10490833	.	0	+
chr1	10534980	10535035	.	0	+
chr1	10554922	10554968	.	0	+
chr1	10555328	10555355	.	0	+
chr1	10555552	10555588	.	0	+
chr1	11072674	11072775	.	0	+
chr1	11073844	11073903	.	0	+
chr1	11080526	11080593	.	0	+
chr1	11082721	11082729	.	0	+
chr1	11083384	11083425	.	0	+
chr1	11083578	11083646	.	0	+
chr1	11083708	11083715	.	0	+
chr1	11333249	11333286	.	0	+
chr1	11333501	11333566	.	0	+
chr1	11346293	11346301	.	0	+
chr1	11714901	11714963	.	0	+
chr1	11724132	11724172	.	0	+
chr1	11724229	11724286	.	0	+
chr1	11724376	11724422	.	0	+
chr1	11796126	11796242	.	0	+
chr1	11866208	11866313	.	0	+
chr1	11866515	11866544	.	0	+
chr1	11986617	11986657	.	0	+
chr1	11994686	11994825	.	0	+
chr1	12035513	12035567	.	0	+
chr1	12040476	12040520	.	0	+
chr1	12073160	12073197	.	0	+
chr1	12073361	12073391	.	0	+
chr1	12079454	12079639	.	0	+
chr1	12092042	12092066	.	0	+
chr1	12123186	12123226	.	0	+
chr1	12123301	12123472	.	0	+
chr1	12124041	12124147	.	0	+
chr1	12124810	12124870	.	0	+
chr1	12173335	12173374	.	0	+
chr1	12204138	12204168	.	0	+
chr1	12206625	12206747	.	0	+
chr1	12227034	12227081	.	0	+
chr1	12231852	12231891	.	0	+
chr1	12261875	12261967	.	0	+
chr1	12268058	12268105	.	0	+
chr1	12268800	12268850	.	0	+
chr1	12269151	12269200	.	0	+
chr1	12290063	12290150	.	0	+
chr1	14026671	14026773	.	0	+
chr1	14027369	14027453	.	0	+
chr1	14030203	14030263	.	0	+
chr1	14034264	14034299	.	0	+
chr1	14057434	14057492	.	0	+
chr1	14057626	14057667	.	0	+
chr1	14075847	14075960	.	0	+
chr1	14113926	14113944	.	0	+
chr1	14956038	14956097	.	0	+
chr1	15250579	15250650	.	0	+
chr1	15480202	15480284	.	0	+
chr1	15736361	15736496	.	0	+
chr1	15755283	15755318	.	0	+
chr1	15756758	15756790	.	0	+
chr1	15853333	15853394	.	0	+
chr1	15931021	15931044	.	0	+
chr1	15943914	15943956	.	0	+
chr1	16010789	16010825	.	0	+
chr1	16045052	16045091	.	0	+
chr1	16051960	16052023	.	0	+
chr1	16061203	16061217	.	0	+
chr1	16154727	16154759	.	0	+
chr1	16154949	16154952	.	0	+
chr1	16174295	16174342	.	0	+
chr1	16254677	16254718	.	0	+
chr1	16260195	16260199	.	0	+
chr1	16263906	16263943	.	0	+
chr1	16266171	16266178	.	0	+
chr1	16266404	16266414	.	0	+
chr1	16266792	16266838	.	0	+
chr1	16276373	16276383	.	0	+
chr1	16693649	16693773	.	0	+
chr1	16722005	16722073	.	0	+
chr1	16723681	16723750	.	0	+
chr1	16723850	16723956	.	0	+
chr1	16767156	16767272	.	0	+
chr1	16774364	16774387	.	0	+
chr1	16774552	16774599	.	0	+
chr1	16778455	16778474	.	0	+
chr1	16786127	16786197	.	0	+
chr1	17231446	17231462	.	0	+
chr1	17231692	17231698	.	0	+
chr1	17261368	17261369	.	0	+
chr1	17682572	17682624	.	0	+
chr1	18609707	18609804	.	0	+
chr1	19536835	19536870	.	0	+
chr1	19536980	19537026	.	0	+
chr1	19578030	19578094	.	0	+
chr1	19578261	19578363	.	0	+
chr1	19584986	19585022	.	0	+
chr1	19585231	19585343	.	0	+
chr1	19638780	19638826	.	0	+
chr1	19701403	19701404	.	0	+
chr1	19923425	19923575	.	0	+
chr1	19934579	19934591	.	0	+
chr1	20208874	20208943	.	0	+
chr1	20306321	20306322	.	0	+
chr1	20959945	20959984	.	0	+
chr1	21766577	21766682	.	0	+
chr1	22351983	22352056	.	0	+
chr1	22352500	22352597	.	0	+
chr1	22379076	22379237	.	0	+
chr1	22416456	22416510	.	0	+
chr1	22418222	22418229	.	0	+
chr1	22418697	22418712	.	0	+
chr1	22419107	22419171	.	0	+
chr1	22419279	22419311	.	0	+
chr1	22468871	22468872	.	0	+
chr1	22502947	22502969	.	0	+
chr1	22755318	22755386	.	0	+
chr1	22778301	22778366	.	0	+
chr1	22828801	22828806	.	0	+
chr1	22855683	22855688	.	0	+
chr1	23137125	23137185	.	0	+
chr1	23345912	23346050	.	0	+
chr1	23403803	23403833	.	0	+
chr1	23405604	23405650	.	0	+
chr1	23406042	23406128	.	0	+
chr1	23918198	23918250	.	0	+
chr1	23961683	23961716	.	0	+
chr1	24018238	24018325	.	0	+
chr1	24018756	24018810	.	0	+
chr1	24019097	24019250	.	0	+
chr1	24020305	24020404	.	0	+
chr1	24021130	24021233	.	0	+
chr1	24022262	24022374	.	0	+
chr1	24022602	24022640	.	0	+
chr1	24022841	24022886	.	0	+
chr1	24046808	24046872	.	0	+
chr1	24069927	24070007	.	0	+
chr1	24104851	24104940	.	0	+
chr1	24112875	24112914	.	0	+
chr1	24117630	24117710	.	0	+
chr1	24285590	24285823	.	0	+
chr1	24286269	24286343	.	0	+
chr1	24286425	24286437	.	0	+
chr1	24288635	24288644	.	0	+
chr1	24742238	24742371	.	0	+
chr1	24969646	24969840	.	0	+
chr1	24970034	24970071	.	0	+
chr1	24972453	24972493	.	0	+
chr1	24973155	24973217	.	0	+
chr1	24974928	24974983	.	0	+
chr1	24975441	24975468	.	0	+
chr1	24995915	24995940	.	0	+
chr1	24996657	24996717	.	0	+
chr1	24997879	24997925	.	0	+
chr1	24999034	24999120	.	0	+
chr1	25071784	25071976	.	0	+
chr1	25072055	25072092	.	0	+
chr1	25087650	25087690	.	0	+
chr1	25124275	25124325	.	0	+
chr1	25140584	25140621	.	0	+
chr1	25166423	25166445	.	0	+
chr1	25170483	25170484	.	0	+
chr1	25283731	25283774	.	0	+
chr1	25357505	25357574	.	0	+
chr1	25358639	25358668	.	0	+
chr1	25371503	25371514	.	0	+
chr1	25559069	25559147	.	0	+
chr1	25664789	25664931	.	0	+
chr1	25666960	25667071	.	0	+
chr1	25678126	25678149	.	0	+
chr1	25687151	25687197	.	0	+
chr1	25687378	25687420	.	0	+
chr1	25757328	25757496	.	0	+
chr1	25757605	25757646	.	0	+
chr1	25762529	25762583	.	0	+
chr1	25774401	25774438	.	0	+
chr1	25785279	25785330	.	0	+
chr1	25799180	25799298	.	0	+
chr1	25802128	25802169	.	0	+
chr1	25810601	25810635	.	0	+
chr1	25810696	25810728	.	0	+
chr1	25812137	25812199	.	0	+
chr1	25825057	25825094	.	0	+
chr1	25870059	25870148	.	0	+
chr1	25876318	25876438	.	0	+
chr1	25893614	25893638	.	0	+
chr1	25895267	25895270	.	0	+
chr1	26146408	26146525	.	0	+
chr1	26146631	26146706	.	0	+
chr1	26227508	26227541	.	0	+
chr1	26228011	26228026	.	0	+
chr1	26438276	26438353	.	0	+
chr1	26451590	26451723	.	0	+
chr1	26496359	26496448	.	0	+
chr1	26503951	26504019	.	0	+
chr1	26560652	26560738	.	0	+
chr1	26606510	26606695	.	0	+
chr1	26607250	26607300	.	0	+
chr1	26607526	26607594	.	0	+
chr1	26607952	26607984	.	0	+
chr1	26644328	26644497	.	0	+
chr1	26646929	26646988	.	0	+
chr1	26758779	26758925	.	0	+
chr1	26798890	26798993	.	0	+
chr1	26856222	26856281	.	0	+
chr1	26869585	26869630	.	0	+
chr1	26872294	26872357	.	0	+
chr1	26881672	26881690	.	0	+
chr1	26883145	26883183	.	0	+
chr1	26887528	26887588	.	0	+
chr1	26898325	26898373	.	0	+
chr1	26898702	26898752	.	0	+
chr1	27022499	27022545	.	0	+
chr1	27023778	27023819	.	0	+
chr1	27056285	27056332	.	0	+
chr1	27057668	27057690	.	0	+
chr1	27059226	27059262	.	0	+
chr1	27092709	27092771	.	0	+
chr1	27102051	27102105	.	0	+
chr1	27107594	27107634	.	0	+
chr1	27113939	27114066	.	0	+
chr1	27114422	27114472	.	0	+
chr1	27114666	27114717	.	0	+
chr1	27153177	27153245	.	0	+
chr1	27153504	27153550	.	0	+
chr1	27155150	27155182	.	0	+
chr1	27155427	27155487	.	0	+
chr1	27180922	27180937	.	0	+
chr1	27181800	27181841	.	0	+
chr1	27182109	27182163	.	0	+
chr1	27248181	27248365	.	0	+
chr1	27268000	27268068	.	0	+
chr1	27272803	27272855	.	0	+
chr1	27561090	27561240	.	0	+
chr1	27633538	27633575	.	0	+
chr1	27648700	27648817	.	0	+
chr1	27668479	27668576	.	0	+
chr1	27953257	27953301	.	0	+
chr1	27976072	27976081	.	0	+
chr1	27985258	27985305	.	0	+
chr1	27986722	27986774	.	0	+
chr1	27992611	27992632	.	0	+
chr1	28052470	28052535	.	0	+
chr1	28099662	28099823	.	0	+
chr1	28103704	28103721	.	0	+
chr1	28128301	28128327	.	0	+
chr1	28157240	28157367	.	0	+
chr1	28176981	28177016	.	0	+
chr1	28177472	28177500	.	0	+
chr1	28199031	28199093	.	0	+
chr1	28208851	28208924	.	0	+
chr1	28209001	28209071	.	0	+
chr1	28212375	28212410	.	0	+
chr1	28261439	28261478	.	0	+
chr1	28268879	28268880	.	0	+
chr1	28286500	28286545	.	0	+
chr1	28501703	28501768	.	0	+
chr1	28502001	28502015	.	0	+
chr1	28562579	28562714	.	0	+
chr1	28562905	28562944	.	0	+
chr1	28564503	28564576	.	0	+
chr1	28586004	28586054	.	0	+
chr1	28655509	28655626	.	0	+
chr1	28696052	28696313	.	0	+
chr1	28705112	28705132	.	0	+
chr1	28793200	28793230	.	0	+
chr1	28802621	28802671	.	0	+
chr1	28826628	28826630	.	0	+
chr1	28832451	28832624	.	0	+
chr1	28833036	28833174	.	0	+
chr1	28834637	28834673	.	0	+
chr1	28835310	28835447	.	0	+
chr1	28836032	28836048	.	0	+
chr1	28837044	28837047	.	0	+
chr1	28837185	28837226	.	0	+
chr1	28837278	28837316	.	0	+
chr1	28844705	28844824	.	0	+
chr1	28858387	28858412	.	0	+
chr1	28858703	28858743	.	0	+
chr1	28863280	28863321	.	0	+
chr1	28865027	28865073	.	0	+
chr1	28865255	28865323	.	0	+
chr1	28865444	28865454	.	0	+
chr1	28879500	28879638	.	0	+
chr1	28904156	28904213	.	0	+
chr1	28918689	28918722	.	0	+
chr1	28918951	28919010	.	0	+
chr1	28969671	28969748	.	0	+
chr1	28975259	28975294	.	0	+
chr1	28995229	28995337	.	0	+
chr1	29063412	29063612	.	0	+
chr1	29068991	29069020	.	0	+
chr1	29069830	29069875	.	0	+
chr1	29070132	29070170	.	0	+
chr1	29213565	29213701	.	0	+
chr1	29241001	29241106	.	0	+
chr1	29313955	29314022	.	0	+
chr1	29314227	29314275	.	0	+
chr1	29445752	29445771	.	0	+
chr1	29446131	29446268	.	0	+
chr1	29446385	29446417	.	0	+
chr1	31211806	31211847	.	0	+
chr1	31235776	31235817	.	0	+
chr1	31769782	31769957	.	0	+
chr1	31810097	31810104	.	0	+
chr1	31811852	31811873	.	0	+
chr1	31819488	31819548	.	0	+
chr1	31821702	31821711	.	0	+
chr1	31836877	31836924	.	0	+
chr1	31896305	31896425	.	0	+
chr1	31896603	31896696	.	0	+
chr1	31899551	31899597	.	0	+
chr1	31971770	31971944	.	0	+
chr1	31972479	31972513	.	0	+
chr1	31976971	31976981	.	0	+
chr1	31977447	31977472	.	0	+
chr1	32479286	32479321	.	0	+
chr1	32479402	32479594	.	0	+
chr1	32479832	32479930	.	0	+
chr1	32495893	32495971	.	0	+
chr1	32508187	32508258	.	0	+
chr1	32508979	32509030	.	0	+
chr1	32509156	32509225	.	0	+
chr1	32509410	32509445	.	0	+
chr1	32510165	32510198	.	0	+
chr1	32538513	32538646	.	0	+
chr1	32539169	32539220	.	0	+
chr1	32573600	32573736	.	0	+
chr1	32622943	32622973	.	0	+
chr1	32638679	32638724	.	0	+
chr1	32645249	32645374	.	0	+
chr1	32645626	32645747	.	0	+
chr1	32646948	32647150	.	0	+
chr1	32650123	32650168	.	0	+
chr1	32655658	32655700	.	0	+
chr1	32663154	32663200	.	0	+
chr1	32666153	32666311	.	0	+
chr1	32667077	32667109	.	0	+
chr1	32667226	32667362	.	0	+
chr1	32670946	32670961	.	0	+
chr1	32671230	32671271	.	0	+
chr1	32687971	32688047	.	0	+
chr1	32697107	32697180	.	0	+
chr1	32714022	32714043	.	0	+
chr1	32716593	32716625	.	0	+
chr1	32716826	32716947	.	0	+
chr1	32741533	32741598	.	0	+
chr1	32757666	32757786	.	0	+
chr1	32796174	32796220	.	0	+
chr1	32796417	32796464	.	0	+
chr1	32797355	32797380	.	0	+
chr1	32797725	32797819	.	0	+
chr1	32798984	32799007	.	0	+
chr1	32799140	32799150	.	0	+
chr1	33116741	33116865	.	0	+
chr1	33117081	33117146	.	0	+
chr1	33117534	33117553	.	0	+
chr1	33123104	33123174	.	0	+
chr1	33134642	33134675	.	0	+
chr1	33145475	33145478	.	0	+
chr1	33146187	33146190	.	0	+
chr1	33283129	33283299	.	0	+
chr1	33283681	33283719	.	0	+
chr1	33287208	33287216	.	0	+
chr1	33302012	33302030	.	0	+
chr1	33313296	33313327	.	0	+
chr1	33593098	33593259	.	0	+
chr1	33722084	33722145	.	0	+
chr1	33938240	33938287	.	0	+
chr1	35544959	35545012	.	0	+
chr1	35734243	35734365	.	0	+
chr1	35734527	35734572	.	0	+
chr1	35854620	35854648	.	0	+
chr1	35855577	35855646	.	0	+
chr1	35879684	35879685	.	0	+
chr1	36023367	36023453	.	0	+
chr1	36348792	36348846	.	0	+
chr1	36385626	36385679	.	0	+
chr1	36386043	36386074	.	0	+
chr1	36395098	36395106	.	0	+
chr1	36396300	36396350	.	0	+
chr1	36396681	36396775	.	0	+
chr1	36396850	36396923	.	0	+
chr1	36489243	36489311	.	0	+
chr1	36554452	36554513	.	0	+
chr1	36555614	36555628	.	0	+
chr1	36559498	36559505	.	0	+
chr1	36621748	36621791	.	0	+
chr1	36689993	36690107	.	0	+
chr1	36752605	36752619	.	0	+
chr1	36752775	36752853	.	0	+
chr1	36758254	36758270	.	0	+
chr1	36762235	36762320	.	0	+
chr1	36766482	36766516	.	0	+
chr1	36766604	36766632	.	0	+
chr1	36769430	36769475	.	0	+
chr1	36769890	36769950	.	0	+
chr1	36770333	36770349	.	0	+
chr1	36772680	36772739	.	0	+
chr1	37940164	37940207	.	0	+
chr1	37943227	37943268	.	0	+
chr1	37949841	37949872	.	0	+
chr1	38158118	38158249	.	0	+
chr1	38158381	38158436	.	0	+
chr1	38164614	38164650	.	0	+
chr1	38172679	38172712	.	0	+
chr1	38273426	38273499	.	0	+
chr1	38273858	38273996	.	0	+
chr1	38478329	38478517	.	0	+
chr1	38484106	38484208	.	0	+
chr1	39456893	39457025	.	0	+
chr1	39491927	39492053	.	0	+
chr1	39494407	39494570	.	0	+
chr1	39500072	39500154	.	0	+
chr1	39568901	39568935	.	0	+
chr1	39571035	39571099	.	0	+
chr1	39680915	39680972	.	0	+
chr1	39854152	39854181	.	0	+
chr1	39854252	39854295	.	0	+
chr1	39903625	39903654	.	0	+
chr1	39906686	39906735	.	0	+
chr1	39926300	39926342	.	0	+
chr1	39951360	39951385	.	0	+
chr1	39952493	39952506	.	0	+
chr1	40183756	40183758	.	0	+
chr1	40183875	40183877	.	0	+
chr1	40184171	40184180	.	0	+
chr1	40204496	40204574	.	0	+
chr1	40219229	40219280	.	0	+
chr1	40265088	40265112	.	0	+
chr1	40420780	40420844	.	0	+
chr1	40505685	40505725	.	0	+
chr1	40506290	40506526	.	0	+
chr1	40525029	40525107	.	0	+
chr1	40527406	40527448	.	0	+
chr1	40537429	40537470	.	0	+
chr1	40537776	40537797	.	0	+
chr1	40627025	40627067	.	0	+
chr1	40649744	40649763	.	0	+
chr1	40668285	40668288	.	0	+
chr1	40723711	40723743	.	0	+
chr1	40723828	40723949	.	0	+
chr1	40733475	40733516	.	0	+
chr1	40839307	40839474	.	0	+
chr1	40839685	40839749	.	0	+
chr1	40840296	40840354	.	0	+
chr1	40846881	40846920	.	0	+
chr1	40872470	40872519	.	0	+
chr1	40874323	40874346	.	0	+
chr1	40882727	40882769	.	0	+
chr1	40887662	40887691	.	0	+
chr1	40888284	40888350	.	0	+
chr1	40888500	40888625	.	0	+
chr1	40915746	40915825	.	0	+
chr1	40942952	40942989	.	0	+
chr1	40974384	40974438	.	0	+
chr1	40997304	40997338	.	0	+
chr1	41006703	41006704	.	0	+
chr1	41157268	41157485	.	0	+
chr1	41174952	41175071	.	0	+
chr1	41228362	41228418	.	0	+
chr1	41236614	41236673	.	0	+
chr1	41445326	41445481	.	0	+
chr1	41952138	41952185	.	0	+
chr1	42657150	42657213	.	0	+
chr1	42922193	42922270	.	0	+
chr1	42923670	42923700	.	0	+
chr1	42923958	42923966	.	0	+
chr1	43123989	43124150	.	0	+
chr1	43130544	43130579	.	0	+
chr1	43132216	43132231	.	0	+
chr1	43133049	43133090	.	0	+
chr1	43133822	43133834	.	0	+
chr1	43141054	43141093	.	0	+
chr1	43142161	43142255	.	0	+
chr1	43148012	43148095	.	0	+
chr1	43162313	43162319	.	0	+
chr1	43165265	43165276	.	0	+
chr1	43167706	43167715	.	0	+
chr1	43168005	43168009	.	0	+
chr1	43232893	43232976	.	0	+
chr1	43282788	43282808	.	0	+
chr1	43312240	43312308	.	0	+
chr1	43316682	43316716	.	0	+
chr1	43369152	43369167	.	0	+
chr1	43630332	43630374	.	0	+
chr1	43664951	43665095	.	0	+
chr1	43681030	43681054	.	0	+
chr1	43687908	43687945	.	0	+
chr1	43766640	43766662	.	0	+
chr1	43824580	43824689	.	0	+
chr1	43828751	43828844	.	0	+
chr1	43855544	43855607	.	0	+
chr1	44115747	44115858	.	0	+
chr1	44116130	44116175	.	0	+
chr1	44173183	44173247	.	0	+
chr1	44396205	44396249	.	0	+
chr1	44412617	44412637	.	0	+
chr1	44435624	44435694	.	0	+
chr1	44440560	44440668	.	0	+
chr1	44442026	44442052	.	0	+
chr1	44444878	44444924	.	0	+
chr1	44456528	44456575	.	0	+
chr1	44679103	44679197	.	0	+
chr1	44679356	44679423	.	0	+
chr1	44680520	44680543	.	0	+
chr1	44686278	44686312	.	0	+
chr1	45097619	45097675	.	0	+
chr1	45189402	45189470	.	0	+
chr1	45205443	45205613	.	0	+
chr1	45212075	45212120	.	0	+
chr1	45218865	45218897	.	0	+
chr1	45219357	45219364	.	0	+
chr1	45219426	45219458	.	0	+
chr1	45226331	45226375	.	0	+
chr1	45228054	45228082	.	0	+
chr1	45232977	45233030	.	0	+
chr1	45233160	45233242	.	0	+
chr1	45241174	45241274	.	0	+
chr1	45241536	45241537	.	0	+
chr1	45242376	45242447	.	0	+
chr1	45243801	45243824	.	0	+
chr1	45244328	45244422	.	0	+
chr1	45265583	45265615	.	0	+
chr1	45266003	45266064	.	0	+
chr1	45267265	45267280	.	0	+
chr1	45477773	45477933	.	0	+
chr1	45478386	45478473	.	0	+
chr1	45792513	45792566	.	0	+
chr1	45805383	45805436	.	0	+
chr1	45805701	45805738	.	0	+
chr1	45805803	45805918	.	0	+
chr1	45965952	45966032	.	0	+
chr1	46016450	46016572	.	0	+
chr1	46016675	46016806	.	0	+
chr1	46027458	46027500	.	0	+
chr1	46032655	46032725	.	0	+
chr1	46033111	46033147	.	0	+
chr1	46033631	46033687	.	0	+
chr1	46033807	46033850	.	0	+
chr1	46034205	46034222	.	0	+
chr1	46035662	46035695	.	0	+
chr1	46049630	46049856	.	0	+
chr1	46067919	46068004	.	0	+
chr1	46070607	46070689	.	0	+
chr1	46072147	46072186	.	0	+
chr1	46072375	46072448	.	0	+
chr1	46074127	46074145	.	0	+
chr1	46078821	46078884	.	0	+
chr1	46079962	46080000	.	0	+
chr1	46080698	46080795	.	0	+
chr1	46152977	46153028	.	0	+
chr1	46153819	46153924	.	0	+
chr1	46156730	46156735	.	0	+
chr1	46269248	46269324	.	0	+
chr1	46598831	46598858	.	0	+
chr1	46614441	46614442	.	0	+
chr1	46713325	46713475	.	0	+
chr1	46769318	46769417	.	0	+
chr1	46782258	46782295	.	0	+
chr1	46782359	46782418	.	0	+
chr1	46805831	46805875	.	0	+
chr1	46806346	46806520	.	0	+
chr1	46812676	46812711	.	0	+
chr1	46818679	46818704	.	0	+
chr1	46829172	46829182	.	0	+
chr1	47799443	47799627	.	0	+
chr1	47799744	47799764	.	0	+
chr1	47838721	47838739	.	0	+
chr1	47840593	47840611	.	0	+
chr1	47841608	47841614	.	0	+
chr1	47843191	47843217	.	0	+
chr1	51434320	51434517	.	0	+
chr1	51434628	51434686	.	0	+
chr1	51701941	51701971	.	0	+
chr1	51983904	51983997	.	0	+
chr1	52082754	52082773	.	0	+
chr1	52195471	52195594	.	0	+
chr1	52231492	52231515	.	0	+
chr1	52250186	52250231	.	0	+
chr1	52252176	52252224	.	0	+
chr1	52253104	52253134	.	0	+
chr1	52253581	52253738	.	0	+
chr1	52521925	52522005	.	0	+
chr1	52870190	52870298	.	0	+
chr1	52882389	52882425	.	0	+
chr1	52882933	52882940	.	0	+
chr1	53107182	53107248	.	0	+
chr1	53192077	53192197	.	0	+
chr1	53308406	53308474	.	0	+
chr1	53308552	53308613	.	0	+
chr1	53392926	53392988	.	0	+
chr1	53480572	53480716	.	0	+
chr1	53493683	53493720	.	0	+
chr1	53504585	53504698	.	0	+
chr1	53516292	53516321	.	0	+
chr1	53516608	53516640	.	0	+
chr1	53662433	53662523	.	0	+
chr1	54411977	54412123	.	0	+
chr1	54433749	54433760	.	0	+
chr1	54519243	54519353	.	0	+
chr1	54665807	54665921	.	0	+
chr1	54681825	54681958	.	0	+
chr1	54683834	54683995	.	0	+
chr1	55181467	55181577	.	0	+
chr1	55183189	55183192	.	0	+
chr1	55207323	55207365	.	0	+
chr1	55352463	55352532	.	0	+
chr1	58465723	58465737	.	0	+
chr1	59486014	59486143	.	0	+
chr1	60280577	60280705	.	0	+
chr1	60314059	60314077	.	0	+
chr1	60314784	60314815	.	0	+
chr1	60338836	60338870	.	0	+
chr1	62208056	62208197	.	0	+
chr1	62902656	62902772	.	0	+
chr1	63249496	63249520	.	0	+
chr1	63249750	63249842	.	0	+
chr1	63286542	63286550	.	0	+
chr1	63833274	63833360	.	0	+
chr1	63989180	63989255	.	0	+
chr1	64058892	64059121	.	0	+
chr1	64059331	64059369	.	0	+
chr1	64095067	64095103	.	0	+
chr1	64104384	64104423	.	0	+
chr1	64114254	64114294	.	0	+
chr1	64117361	64117400	.	0	+
chr1	64125500	64125548	.	0	+
chr1	64125820	64125862	.	0	+
chr1	65613210	65613350	.	0	+
chr1	65613802	65613894	.	0	+
chr1	65614652	65614791	.	0	+
chr1	65631533	65631635	.	0	+
chr1	65694379	65694386	.	0	+
chr1	65770481	65770483	.	0	+
chr1	65886343	65886402	.	0	+
chr1	66797460	66797495	.	0	+
chr1	66797875	66797973	.	0	+
chr1	66798087	66798148	.	0	+
chr1	66803168	66803245	.	0	+
chr1	66902243	66902294	.	0	+
chr1	67152970	67152971	.	0	+
chr1	67390582	67390738	.	0	+
chr1	67390927	67391048	.	0	+
chr1	67395902	67395971	.	0	+
chr1	67396030	67396090	.	0	+
chr1	67451744	67451746	.	0	+
chr1	67453481	67453571	.	0	+
chr1	67632003	67632170	.	0	+
chr1	68150811	68150923	.	0	+
chr1	68151025	68151125	.	0	+
chr1	68151730	68151784	.	0	+
chr1	68153574	68153643	.	0	+
chr1	68962354	68962392	.	0	+
chr1	69521126	69521223	.	0	+
chr1	69785104	69785148	.	0	+
chr1	70671351	70671441	.	0	+
chr1	70687005	70687225	.	0	+
chr1	70689928	70689961	.	0	+
chr1	70696713	70696744	.	0	+
chr1	70697978	70698029	.	0	+
chr1	70700381	70700444	.	0	+
chr1	70703122	70703197	.	0	+
chr1	70705142	70705208	.	0	+
chr1	70710356	70710475	.	0	+
chr1	70712497	70712566	.	0	+
chr1	70715614	70715731	.	0	+
chr1	70716021	70716088	.	0	+
chr1	70717367	70717385	.	0	+
chr1	70820467	70820544	.	0	+
chr1	70876903	70876958	.	0	+
chr1	71547022	71547074	.	0	+
chr1	74663888	74664041	.	0	+
chr1	75198052	75198063	.	0	+
chr1	75198137	75198194	.	0	+
chr1	75198763	75199025	.	0	+
chr1	76190355	76190485	.	0	+
chr1	76194070	76194153	.	0	+
chr1	76198367	76198404	.	0	+
chr1	76198533	76198573	.	0	+
chr1	76199202	76199314	.	0	+
chr1	76200470	76200557	.	0	+
chr1	76205685	76205782	.	0	+
chr1	76211525	76211575	.	0	+
chr1	76215098	76215245	.	0	+
chr1	76251875	76252000	.	0	+
chr1	76252233	76252269	.	0	+
chr1	76252754	76252757	.	0	+
chr1	76260187	76260220	.	0	+
chr1	76540387	76540430	.	0	+
chr1	77165436	77165439	.	0	+
chr1	77333121	77333178	.	0	+
chr1	77685141	77685180	.	0	+
chr1	78245288	78245328	.	0	+
chr1	78313075	78313086	.	0	+
chr1	78313759	78313770	.	0	+
chr1	78392445	78392555	.	0	+
chr1	78395006	78395048	.	0	+
chr1	78395126	78395163	.	0	+
chr1	78398965	78399125	.	0	+
chr1	78401507	78401543	.	0	+
chr1	78444857	78444989	.	0	+
chr1	78470502	78470624	.	0	+
chr1	79086095	79086261	.	0	+
chr1	79086510	79086557	.	0	+
chr1	79088810	79088849	.	0	+
chr1	79090675	79090725	.	0	+
chr1	79091603	79091640	.	0	+
chr1	79092640	79092700	.	0	+
chr1	79095598	79095616	.	0	+
chr1	79099776	79099800	.	0	+
chr1	79100228	79100272	.	0	+
chr1	79100479	79100514	.	0	+
chr1	79103006	79103036	.	0	+
chr1	79107646	79107685	.	0	+
chr1	79108208	79108272	.	0	+
chr1	79109256	79109290	.	0	+
chr1	79111683	79111699	.	0	+
chr1	79115438	79115568	.	0	+
chr1	79115875	79115969	.	0	+
chr1	79116062	79116095	.	0	+
chr1	79117169	79117172	.	0	+
chr1	79120685	79120736	.	0	+
chr1	79127024	79127030	.	0	+
chr1	79127302	79127341	.	0	+
chr1	79129443	79129463	.	0	+
chr1	79129586	79129617	.	0	+
chr1	81106933	81106998	.	0	+
chr1	81442377	81442378	.	0	+
chr1	82072978	82073012	.	0	+
chr1	82267122	82267162	.	0	+
chr1	82286671	82286675	.	0	+
chr1	84944913	84944998	.	0	+
chr1	85040235	85040269	.	0	+
chr1	85462120	85462154	.	0	+
chr1	85462874	85462941	.	0	+
chr1	85528002	85528033	.	0	+
chr1	87170433	87170625	.	0	+
chr1	87205315	87205328	.	0	+
chr1	87208860	87208943	.	0	+
chr1	87380284	87380449	.	0	+
chr1	87380782	87380825	.	0	+
chr1	87512284	87512302	.	0	+
chr1	87570773	87570825	.	0	+
chr1	87571534	87571594	.	0	+
chr1	87571841	87571874	.	0	+
chr1	87572207	87572218	.	0	+
chr1	87573083	87573109	.	0	+
chr1	87574853	87574897	.	0	+
chr1	87794137	87794174	.	0	+
chr1	87794507	87794583	.	0	+
chr1	87797332	87797465	.	0	+
chr1	87810744	87810770	.	0	+
chr1	88800964	88800965	.	0	+
chr1	89113139	89113197	.	0	+
chr1	89149916	89150044	.	0	+
chr1	89150260	89150288	.	0	+
chr1	89206667	89206698	.	0	+
chr1	89236152	89236153	.	0	+
chr1	89299636	89299690	.	0	+
chr1	89458634	89458663	.	0	+
chr1	89664677	89664721	.	0	+
chr1	89829426	89829476	.	0	+
chr1	89860002	89860015	.	0	+
chr1	89990386	89990525	.	0	+
chr1	90098617	90098747	.	0	+
chr1	90286504	90286600	.	0	+
chr1	90286983	90287008	.	0	+
chr1	90287500	90287575	.	0	+
chr1	90308713	90308775	.	0	+
chr1	90309188	90309243	.	0	+
chr1	90460664	90460769	.	0	+
chr1	90464914	90464950	.	0	+
chr1	90470722	90470741	.	0	+
chr1	90473189	90473221	.	0	+
chr1	90478708	90478773	.	0	+
chr1	90482915	90482962	.	0	+
chr1	90486346	90486445	.	0	+
chr1	90487788	90487885	.	0	+
chr1	90492908	90493022	.	0	+
chr1	90493100	90493183	.	0	+
chr1	90975910	90975935	.	0	+
chr1	91966368	91966449	.	0	+
chr1	91966638	91966709	.	0	+
chr1	91989633	91989667	.	0	+
chr1	91990761	91990803	.	0	+
chr1	92108536	92108545	.	0	+
chr1	92764563	92764630	.	0	+
chr1	92952553	92952595	.	0	+
chr1	93297529	93297675	.	0	+
chr1	93299066	93299186	.	0	+
chr1	93300356	93300375	.	0	+
chr1	93301257	93301275	.	0	+
chr1	93302844	93302847	.	0	+
chr1	93303047	93303065	.	0	+
chr1	93307338	93307456	.	0	+
chr1	93443611	93443698	.	0	+
chr1	93452611	93452622	.	0	+
chr1	93544763	93544900	.	0	+
chr1	93581028	93581049	.	0	+
chr1	93583937	93583960	.	0	+
chr1	93586102	93586141	.	0	+
chr1	93586206	93586243	.	0	+
chr1	93586511	93586518	.	0	+
chr1	93592781	93592819	.	0	+
chr1	93594676	93594710	.	0	+
chr1	93597186	93597224	.	0	+
chr1	93599251	93599274	.	0	+
chr1	93599646	93599753	.	0	+
chr1	93602171	93602224	.	0	+
chr1	93603209	93603248	.	0	+
chr1	93603352	93603413	.	0	+
chr1	93645260	93645350	.	0	+
chr1	93645501	93645565	.	0	+
chr1	93646218	93646324	.	0	+
chr1	93651925	93651973	.	0	+
chr1	93657610	93657632	.	0	+
chr1	93659170	93659222	.	0	+
chr1	93701872	93701876	.	0	+
chr1	93721937	93722021	.	0	+
chr1	93724331	93724420	.	0	+
chr1	93730246	93730289	.	0	+
chr1	93738094	93738115	.	0	+
chr1	93811427	93811541	.	0	+
chr1	93811901	93811974	.	0	+
chr1	93826602	93826639	.	0	+
chr1	94344824	94344854	.	0	+
chr1	94883928	94884046	.	0	+
chr1	95699709	95699810	.	0	+
chr1	97187318	97187400	.	0	+
chr1	97229175	97229189	.	0	+
chr1	97236407	97236408	.	0	+
chr1	97269111	97269116	.	0	+
chr1	98011658	98011673	.	0	+
chr1	98011896	98011908	.	0	+
chr1	98092661	98092662	.	0	+
chr1	99319883	99319922	.	0	+
chr1	99474082	99474083	.	0	+
chr1	100315621	100315715	.	0	+
chr1	100361876	100361886	.	0	+
chr1	100376263	100376288	.	0	+
chr1	100435521	100435644	.	0	+
chr1	100480883	100480908	.	0	+
chr1	100503617	100503698	.	0	+
chr1	100512613	100512715	.	0	+
chr1	100534098	100534109	.	0	+
chr1	100542503	100542667	.	0	+
chr1	100544019	100544034	.	0	+
chr1	100548674	100548699	.	0	+
chr1	100598664	100598749	.	0	+
chr1	100731710	100731849	.	0	+
chr1	100740379	100740403	.	0	+
chr1	100757236	100757280	.	0	+
chr1	100818007	100818124	.	0	+
chr1	100818491	100818496	.	0	+
chr1	101185275	101185318	.	0	+
chr1	101361620	101361696	.	0	+
chr1	101361751	101361787	.	0	+
chr1	101440366	101440374	.	0	+
chr1	101491391	101491461	.	0	+
chr1	101702426	101702475	.	0	+
chr1	101836966	101837088	.	0	+
chr1	101848273	101848293	.	0	+
chr1	101876053	101876099	.	0	+
chr1	101876350	101876399	.	0	+
chr1	104068285	104068375	.	0	+
chr1	104068553	104068645	.	0	+
chr1	104080022	104080064	.	0	+
chr1	107599283	107599412	.	0	+
chr1	107683752	107683814	.	0	+
chr1	108047847	108047862	.	0	+
chr1	108743011	108743074	.	0	+
chr1	109102647	109102721	.	0	+
chr1	109234914	109234981	.	0	+
chr1	109238658	109238678	.	0	+
chr1	109241222	109241274	.	0	+
chr1	109241379	109241425	.	0	+
chr1	109241783	109242345	.	0	+
chr1	109243490	109243509	.	0	+
chr1	109289226	109289373	.	0	+
chr1	109351475	109351521	.	0	+
chr1	109419553	109419650	.	0	+
chr1	109419734	109419787	.	0	+
chr1	109468160	109468177	.	0	+
chr1	109633343	109633444	.	0	+
chr1	109656723	109656790	.	0	+
chr1	109756479	109756699	.	0	+
chr1	110026541	110026607	.	0	+
chr1	110036679	110036761	.	0	+
chr1	110091181	110091386	.	0	+
chr1	110121916	110121948	.	0	+
chr1	110134727	110134773	.	0	+
chr1	110135579	110135620	.	0	+
chr1	110162445	110162535	.	0	+
chr1	110163692	110163776	.	0	+
chr1	110198692	110198765	.	0	+
chr1	110198920	110198992	.	0	+
chr1	110210652	110210724	.	0	+
chr1	110230402	110230482	.	0	+
chr1	110453089	110453138	.	0	+
chr1	110453431	110453534	.	0	+
chr1	110527341	110527430	.	0	+
chr1	110527625	110527765	.	0	+
chr1	110546556	110546593	.	0	+
chr1	110546898	110546947	.	0	+
chr1	110558045	110558078	.	0	+
chr1	110560571	110560620	.	0	+
chr1	110561191	110561224	.	0	+
chr1	110562204	110562221	.	0	+
chr1	110563403	110563451	.	0	+
chr1	110564293	110564340	.	0	+
chr1	110564550	110564582	.	0	+
chr1	110564723	110564766	.	0	+
chr1	110565355	110565400	.	0	+
chr1	110566239	110566262	.	0	+
chr1	110577218	110577252	.	0	+
chr1	110586332	110586391	.	0	+
chr1	110881578	110881602	.	0	+
chr1	110882035	110882096	.	0	+
chr1	110884857	110884893	.	0	+
chr1	110907979	110907992	.	0	+
chr1	111413749	111413849	.	0	+
chr1	111415126	111415271	.	0	+
chr1	111415644	111415850	.	0	+
chr1	111422857	111422919	.	0	+
chr1	111434010	111434094	.	0	+
chr1	111435004	111435132	.	0	+
chr1	111437740	111437743	.	0	+
chr1	111442208	111442375	.	0	+
chr1	111442454	111442503	.	0	+
chr1	111682007	111682037	.	0	+
chr1	111682089	111682122	.	0	+
chr1	111682456	111682510	.	0	+
chr1	111682808	111682931	.	0	+
chr1	111742604	111742655	.	0	+
chr1	111742850	111742972	.	0	+
chr1	111757797	111757849	.	0	+
chr1	111762676	111762741	.	0	+
chr1	111772313	111772521	.	0	+
chr1	111772580	111772622	.	0	+
chr1	111773329	111773384	.	0	+
chr1	111773491	111773540	.	0	+
chr1	111778712	111778749	.	0	+
chr1	111781363	111781419	.	0	+
chr1	111785880	111785913	.	0	+
chr1	111785983	111786030	.	0	+
chr1	111875081	111875090	.	0	+
chr1	111992029	111992177	.	0	+
chr1	111996840	111996911	.	0	+
chr1	111998704	111998730	.	0	+
chr1	111999277	111999319	.	0	+
chr1	112002170	112002237	.	0	+
chr1	112003513	112003553	.	0	+
chr1	112162352	112162569	.	0	+
chr1	112170089	112170111	.	0	+
chr1	112233950	112234019	.	0	+
chr1	112240083	112240120	.	0	+
chr1	112245969	112246066	.	0	+
chr1	112246987	112247082	.	0	+
chr1	112251886	112251909	.	0	+
chr1	112298300	112298350	.	0	+
chr1	112298495	112298569	.	0	+
chr1	112938807	112938878	.	0	+
chr1	112939055	112939129	.	0	+
chr1	113015625	113015672	.	0	+
chr1	113162327	113162478	.	0	+
chr1	113189862	113189872	.	0	+
chr1	113197085	113197121	.	0	+
chr1	113202327	113202375	.	0	+
chr1	113212926	113212968	.	0	+
chr1	113213971	113213973	.	0	+
chr1	113217253	113217365	.	0	+
chr1	113217558	113217608	.	0	+
chr1	113241308	113241336	.	0	+
chr1	113243065	113243098	.	0	+
chr1	113243278	113243326	.	0	+
chr1	113499050	113499082	.	0	+
chr1	113500291	113500323	.	0	+
chr1	113514636	113514646	.	0	+
chr1	113615786	113615842	.	0	+
chr1	113662140	113662151	.	0	+
chr1	113711575	113711602	.	0	+
chr1	113992305	113992318	.	0	+
chr1	114447901	114448050	.	0	+
chr1	114472229	114472299	.	0	+
chr1	114516259	114516295	.	0	+
chr1	115078968	115078975	.	0	+
chr1	115079164	115079173	.	0	+
chr1	115260001	115260011	.	0	+
chr1	116184564	116184646	.	0	+
chr1	116653976	116654144	.	0	+
chr1	116655179	116655262	.	0	+
chr1	116915804	116915939	.	0	+
chr1	116916077	116916121	.	0	+
chr1	116926630	116926723	.	0	+
chr1	116929906	116930048	.	0	+
chr1	116930726	116930819	.	0	+
chr1	116931260	116931323	.	0	+
chr1	116932883	116932932	.	0	+
chr1	116936275	116936325	.	0	+
chr1	116937753	116937794	.	0	+
chr1	116937857	116937882	.	0	+
chr1	116939220	116939316	.	0	+
chr1	116940507	116940640	.	0	+
chr1	116941239	116941322	.	0	+
chr1	116943497	116943532	.	0	+
chr1	116943806	116943830	.	0	+
chr1	116947203	116947344	.	0	+
chr1	117087321	117087357	.	0	+
chr1	117087678	117087724	.	0	+
chr1	117544357	117544421	.	0	+
chr1	117602888	117602988	.	0	+
chr1	117604930	117605096	.	0	+
chr1	117616312	117616319	.	0	+
chr1	117618870	117618892	.	0	+
chr1	117619258	117619300	.	0	+
chr1	117622183	117622245	.	0	+
chr1	117631416	117631424	.	0	+
chr1	117631500	117631555	.	0	+
chr1	117644979	117645019	.	0	+
chr1	117647409	117647419	.	0	+
chr1	117648418	117648456	.	0	+
chr1	117909506	117909536	.	0	+
chr1	117910014	117910121	.	0	+
chr1	117911045	117911091	.	0	+
chr1	117911579	117911624	.	0	+
chr1	117944801	117944843	.	0	+
chr1	117948185	117948247	.	0	+
chr1	117957414	117957417	.	0	+
chr1	118039494	118039517	.	0	+
chr1	118066654	118066700	.	0	+
chr1	118472336	118472448	.	0	+
chr1	118497250	118497251	.	0	+
chr1	118502042	118502075	.	0	+
chr1	119618324	119618325	.	0	+
chr1	119682978	119683042	.	0	+
chr1	119683351	119683393	.	0	+
chr1	119693275	119693291	.	0	+
chr1	120254465	120254587	.	0	+
chr1	142834354	142834365	.	0	+
chr1	143913803	143913824	.	0	+
chr1	144520113	144520149	.	0	+
chr1	144534035	144534038	.	0	+
chr1	145096365	145096543	.	0	+
chr1	145109537	145109561	.	0	+
chr1	145109625	145109654	.	0	+
chr1	145116703	145116737	.	0	+
chr1	145117380	145117420	.	0	+
chr1	145209094	145209140	.	0	+
chr1	145382755	145382756	.	0	+
chr1	145438462	145438494	.	0	+
chr1	145470457	145470519	.	0	+
chr1	145477028	145477135	.	0	+
chr1	145477367	145477390	.	0	+
chr1	145507575	145507613	.	0	+
chr1	145515527	145515558	.	0	+
chr1	145516343	145516400	.	0	+
chr1	145575209	145575313	.	0	+
chr1	145575986	145576076	.	0	+
chr1	145610948	145611024	.	0	+
chr1	145611103	145611150	.	0	+
chr1	145688206	145688269	.	0	+
chr1	145688513	145688548	.	0	+
chr1	145690452	145690550	.	0	+
chr1	145726779	145726905	.	0	+
chr1	146649838	146649854	.	0	+
chr1	146650274	146650291	.	0	+
chr1	146714273	146714448	.	0	+
chr1	146727502	146727548	.	0	+
chr1	146736162	146736196	.	0	+
chr1	146740405	146740450	.	0	+
chr1	146740513	146740566	.	0	+
chr1	146742564	146742596	.	0	+
chr1	146743829	146743876	.	0	+
chr1	146747783	146747887	.	0	+
chr1	146751704	146751842	.	0	+
chr1	146756019	146756048	.	0	+
chr1	146757006	146757044	.	0	+
chr1	146763174	146763206	.	0	+
chr1	146765350	146765375	.	0	+
chr1	147071921	147071946	.	0	+
chr1	147072005	147072045	.	0	+
chr1	147400472	147400532	.	0	+
chr1	147735748	147735750	.	0	+
chr1	148555977	148555996	.	0	+
chr1	149822615	149822628	.	0	+
chr1	149858459	149858470	.	0	+
chr1	149859755	149859764	.	0	+
chr1	149871113	149871175	.	0	+
chr1	150039331	150039385	.	0	+
chr1	150039790	150039932	.	0	+
chr1	150071048	150071049	.	0	+
chr1	150122226	150122324	.	0	+
chr1	150122427	150122459	.	0	+
chr1	150123183	150123249	.	0	+
chr1	150128255	150128300	.	0	+
chr1	150131701	150131775	.	0	+
chr1	150132880	150132928	.	0	+
chr1	150133694	150133720	.	0	+
chr1	150154573	150154606	.	0	+
chr1	150266249	150266344	.	0	+
chr1	150266748	150266843	.	0	+
chr1	150280480	150280583	.	0	+
chr1	150280670	150280702	.	0	+
chr1	150293969	150294038	.	0	+
chr1	150336583	150336700	.	0	+
chr1	150337153	150337188	.	0	+
chr1	150445742	150445870	.	0	+
chr1	150446093	150446112	.	0	+
chr1	150446330	150446375	.	0	+
chr1	150446495	150446525	.	0	+
chr1	150447729	150447740	.	0	+
chr1	150459841	150459949	.	0	+
chr1	150602281	150602300	.	0	+
chr1	150898779	150898915	.	0	+
chr1	150899108	150899141	.	0	+
chr1	150931778	150931825	.	0	+
chr1	150954748	150954799	.	0	+
chr1	150980891	150980912	.	0	+
chr1	150981005	150981032	.	0	+
chr1	151008037	151008067	.	0	+
chr1	151020203	151020269	.	0	+
chr1	151030302	151030372	.	0	+
chr1	151032127	151032196	.	0	+
chr1	151032786	151032924	.	0	+
chr1	151043234	151043291	.	0	+
chr1	151129075	151129162	.	0	+
chr1	151138486	151138645	.	0	+
chr1	151141531	151141560	.	0	+
chr1	151170977	151171107	.	0	+
chr1	151172668	151172693	.	0	+
chr1	151172906	151172912	.	0	+
chr1	151221751	151221755	.	0	+
chr1	151221862	151221888	.	0	+
chr1	151227173	151227258	.	0	+
chr1	151234637	151234698	.	0	+
chr1	151236462	151236482	.	0	+
chr1	151238002	151238016	.	0	+
chr1	151239823	151239838	.	0	+
chr1	151253976	151254039	.	0	+
chr1	151254701	151254796	.	0	+
chr1	151261104	151261132	.	0	+
chr1	151319437	151319546	.	0	+
chr1	151371997	151372077	.	0	+
chr1	151372456	151372489	.	0	+
chr1	151372907	151372949	.	0	+
chr1	151374045	151374078	.	0	+
chr1	151374327	151374374	.	0	+
chr1	151668850	151668916	.	0	+
chr1	151735560	151735587	.	0	+
chr1	151763277	151763312	.	0	+
chr1	151810903	151810944	.	0	+
chr1	151811383	151811415	.	0	+
chr1	151823903	151823928	.	0	+
chr1	152371947	152371977	.	0	+
chr1	152372290	152372305	.	0	+
chr1	152747540	152747619	.	0	+
chr1	152758633	152758747	.	0	+
chr1	152783775	152783828	.	0	+
chr1	152880714	152880799	.	0	+
chr1	152880991	152881025	.	0	+
chr1	153606503	153606597	.	0	+
chr1	153615758	153615825	.	0	+
chr1	153618471	153618536	.	0	+
chr1	153631129	153631250	.	0	+
chr1	153700517	153700575	.	0	+
chr1	153701175	153701236	.	0	+
chr1	153715457	153715499	.	0	+
chr1	153735228	153735299	.	0	+
chr1	153735702	153735839	.	0	+
chr1	153736301	153736338	.	0	+
chr1	153736588	153736669	.	0	+
chr1	153737161	153737176	.	0	+
chr1	153742250	153742294	.	0	+
chr1	153742677	153742719	.	0	+
chr1	153744276	153744324	.	0	+
chr1	153746399	153746442	.	0	+
chr1	153895843	153895865	.	0	+
chr1	153917782	153917803	.	0	+
chr1	153936156	153936213	.	0	+
chr1	153940286	153940420	.	0	+
chr1	153963215	153963284	.	0	+
chr1	154155755	154155782	.	0	+
chr1	154192660	154192722	.	0	+
chr1	154193286	154193498	.	0	+
chr1	154193775	154193840	.	0	+
chr1	154197611	154197640	.	0	+
chr1	154207071	154207098	.	0	+
chr1	154207192	154207230	.	0	+
chr1	154207707	154207750	.	0	+
chr1	154209038	154209063	.	0	+
chr1	154213988	154214042	.	0	+
chr1	154226477	154226524	.	0	+
chr1	154229850	154229911	.	0	+
chr1	154232201	154232203	.	0	+
chr1	154232466	154232479	.	0	+
chr1	154233383	154233406	.	0	+
chr1	154233535	154233547	.	0	+
chr1	154235615	154235663	.	0	+
chr1	154235846	154235868	.	0	+
chr1	154239000	154239045	.	0	+
chr1	154242884	154242908	.	0	+
chr1	154245042	154245146	.	0	+
chr1	154248266	154248296	.	0	+
chr1	154298013	154298044	.	0	+
chr1	154359748	154359820	.	0	+
chr1	154378053	154378090	.	0	+
chr1	154915206	154915275	.	0	+
chr1	154947093	154947170	.	0	+
chr1	154947461	154947497	.	0	+
chr1	154947983	154948042	.	0	+
chr1	154951605	154951616	.	0	+
chr1	154955785	154955889	.	0	+
chr1	154974748	154974800	.	0	+
chr1	154975103	154975141	.	0	+
chr1	155023741	155023849	.	0	+
chr1	155036161	155036275	.	0	+
chr1	155057422	155057474	.	0	+
chr1	155057661	155057745	.	0	+
chr1	155057950	155058072	.	0	+
chr1	155100328	155100395	.	0	+
chr1	155107757	155107850	.	0	+
chr1	155108239	155108400	.	0	+
chr1	155108684	155108809	.	0	+
chr1	155110634	155110661	.	0	+
chr1	155146323	155146354	.	0	+
chr1	155178995	155179067	.	0	+
chr1	155274569	155274622	.	0	+
chr1	155278539	155278823	.	0	+
chr1	155279848	155279899	.	0	+
chr1	155279950	155280019	.	0	+
chr1	155282065	155282098	.	0	+
chr1	155282243	155282278	.	0	+
chr1	155282531	155282544	.	0	+
chr1	155286997	155287009	.	0	+
chr1	155287205	155287239	.	0	+
chr1	155288475	155288622	.	0	+
chr1	155289718	155289720	.	0	+
chr1	155290365	155290430	.	0	+
chr1	155293701	155293737	.	0	+
chr1	155294286	155294338	.	0	+
chr1	155532993	155533068	.	0	+
chr1	155658837	155658940	.	0	+
chr1	155695702	155695736	.	0	+
chr1	155698844	155698875	.	0	+
chr1	155699107	155699127	.	0	+
chr1	155829282	155829424	.	0	+
chr1	155851808	155851817	.	0	+
chr1	155904337	155904369	.	0	+
chr1	155948421	155948489	.	0	+
chr1	156024503	156024700	.	0	+
chr1	156024850	156024900	.	0	+
chr1	156025153	156025184	.	0	+
chr1	156028211	156028257	.	0	+
chr1	156076476	156076526	.	0	+
chr1	156084432	156084595	.	0	+
chr1	156085002	156085043	.	0	+
chr1	156095949	156095983	.	0	+
chr1	156100404	156100447	.	0	+
chr1	156100509	156100532	.	0	+
chr1	156104187	156104293	.	0	+
chr1	156104700	156104746	.	0	+
chr1	156105695	156105725	.	0	+
chr1	156106160	156106192	.	0	+
chr1	156108878	156108930	.	0	+
chr1	156108981	156109002	.	0	+
chr1	156109475	156109536	.	0	+
chr1	156119430	156119478	.	0	+
chr1	156123107	156123143	.	0	+
chr1	156124269	156124361	.	0	+
chr1	156163857	156163911	.	0	+
chr1	156182760	156182824	.	0	+
chr1	156186229	156186231	.	0	+
chr1	156209358	156209397	.	0	+
chr1	156209568	156209624	.	0	+
chr1	156252694	156252812	.	0	+
chr1	156278758	156278840	.	0	+
chr1	156561520	156561587	.	0	+
chr1	156698259	156698312	.	0	+
chr1	156698710	156698750	.	0	+
chr1	156711909	156712048	.	0	+
chr1	156737259	156737391	.	0	+
chr1	156752082	156752122	.	0	+
chr1	156756397	156756450	.	0	+
chr1	156765720	156765721	.	0	+
chr1	157370057	157370100	.	0	+
chr1	158259709	158259769	.	0	+
chr1	158801076	158801189	.	0	+
chr1	158819260	158819263	.	0	+
chr1	158901313	158901384	.	0	+
chr1	158978712	158978829	.	0	+
chr1	158979640	158979753	.	0	+
chr1	158984449	158984486	.	0	+
chr1	158986409	158986449	.	0	+
chr1	158988030	158988054	.	0	+
chr1	158990169	158990225	.	0	+
chr1	158997549	158997552	.	0	+
chr1	159024804	159024837	.	0	+
chr1	159887905	159887910	.	0	+
chr1	160175119	160175197	.	0	+
chr1	160183506	160183540	.	0	+
chr1	160183975	160183996	.	0	+
chr1	160184478	160184516	.	0	+
chr1	160185076	160185144	.	0	+
chr1	160231490	160231520	.	0	+
chr1	160259805	160259837	.	0	+
chr1	160287058	160287104	.	0	+
chr1	160313064	160313250	.	0	+
chr1	160328601	160328649	.	0	+
chr1	160370963	160371038	.	0	+
chr1	160395190	160395239	.	0	+
chr1	160610460	160610500	.	0	+
chr1	160615814	160615874	.	0	+
chr1	160617052	160617101	.	0	+
chr1	160639951	160640003	.	0	+
chr1	160644082	160644125	.	0	+
chr1	160677391	160677422	.	0	+
chr1	160709008	160709147	.	0	+
chr1	160719762	160719823	.	0	+
chr1	160720139	160720214	.	0	+
chr1	160721101	160721239	.	0	+
chr1	160721530	160721565	.	0	+
chr1	160721976	160722000	.	0	+
chr1	160722399	160722428	.	0	+
chr1	160722868	160722922	.	0	+
chr1	160723051	160723098	.	0	+
chr1	160724341	160724366	.	0	+
chr1	160724504	160724542	.	0	+
chr1	160765896	160766038	.	0	+
chr1	160797908	160797922	.	0	+
chr1	161015815	161015864	.	0	+
chr1	161039884	161039950	.	0	+
chr1	161087858	161087942	.	0	+
chr1	161088126	161088167	.	0	+
chr1	161090617	161090763	.	0	+
chr1	161103041	161103084	.	0	+
chr1	161123511	161123574	.	0	+
chr1	161123744	161123871	.	0	+
chr1	161128541	161128619	.	0	+
chr1	161129256	161129306	.	0	+
chr1	161136154	161136321	.	0	+
chr1	161172136	161172260	.	0	+
chr1	161183978	161184008	.	0	+
chr1	161184114	161184141	.	0	+
chr1	161195839	161195859	.	0	+
chr1	161228516	161228548	.	0	+
chr1	161284166	161284186	.	0	+
chr1	161334022	161334026	.	0	+
chr1	161369157	161369191	.	0	+
chr1	161369572	161369595	.	0	+
chr1	161475176	161475246	.	0	+
chr1	161676724	161676769	.	0	+
chr1	161676932	161677055	.	0	+
chr1	161680578	161680630	.	0	+
chr1	161683077	161683119	.	0	+
chr1	161719553	161719611	.	0	+
chr1	161726844	161726874	.	0	+
chr1	161736029	161736175	.	0	+
chr1	161789485	161789521	.	0	+
chr1	162467601	162467671	.	0	+
chr1	162493825	162493869	.	0	+
chr1	162497706	162497759	.	0	+
chr1	162498835	162498884	.	0	+
chr1	162499060	162499133	.	0	+
chr1	162531283	162531374	.	0	+
chr1	162531484	162531543	.	0	+
chr1	162546593	162546636	.	0	+
chr1	162600998	162601062	.	0	+
chr1	162760584	162760601	.	0	+
chr1	162938012	162938022	.	0	+
chr1	163153546	163153547	.	0	+
chr1	163291682	163291924	.	0	+
chr1	163306549	163306570	.	0	+
chr1	163307851	163307884	.	0	+
chr1	163310130	163310183	.	0	+
chr1	163315474	163315510	.	0	+
chr1	163317551	163317694	.	0	+
chr1	163318733	163318781	.	0	+
chr1	164325976	164325979	.	0	+
chr1	165567578	165567644	.	0	+
chr1	165600085	165600122	.	0	+
chr1	165600441	165600531	.	0	+
chr1	165738139	165738188	.	0	+
chr1	165738245	165738268	.	0	+
chr1	165796754	165796823	.	0	+
chr1	165797028	165797098	.	0	+
chr1	165877100	165877219	.	0	+
chr1	165877608	165877641	.	0	+
chr1	166717139	166717143	.	0	+
chr1	166808679	166808762	.	0	+
chr1	166820877	166820896	.	0	+
chr1	166823114	166823117	.	0	+
chr1	167190063	167190167	.	0	+
chr1	167298220	167298274	.	0	+
chr1	167298402	167298509	.	0	+
chr1	167301076	167301105	.	0	+
chr1	167385716	167385740	.	0	+
chr1	167391153	167391159	.	0	+
chr1	167394117	167394149	.	0	+
chr1	167394445	167394452	.	0	+
chr1	167396301	167396455	.	0	+
chr1	167599451	167599622	.	0	+
chr1	167599872	167599913	.	0	+
chr1	167666403	167666473	.	0	+
chr1	167675025	167675058	.	0	+
chr1	167691169	167691269	.	0	+
chr1	167741529	167741542	.	0	+
chr1	167758613	167758633	.	0	+
chr1	167905819	167905964	.	0	+
chr1	167906111	167906149	.	0	+
chr1	167995910	167995933	.	0	+
chr1	167999432	167999463	.	0	+
chr1	168000209	168000236	.	0	+
chr1	168010676	168010706	.	0	+
chr1	168012261	168012321	.	0	+
chr1	168032881	168032923	.	0	+
chr1	168037695	168037704	.	0	+
chr1	168148079	168148369	.	0	+
chr1	168154011	168154097	.	0	+
chr1	168160603	168160695	.	0	+
chr1	168165810	168165860	.	0	+
chr1	168168195	168168220	.	0	+
chr1	168171177	168171191	.	0	+
chr1	168195164	168195339	.	0	+
chr1	168214336	168214395	.	0	+
chr1	168216027	168216045	.	0	+
chr1	168545638	168545674	.	0	+
chr1	168545780	168545863	.	0	+
chr1	168550478	168550522	.	0	+
chr1	169075526	169075584	.	0	+
chr1	169075887	169075962	.	0	+
chr1	169337155	169337269	.	0	+
chr1	169337411	169337483	.	0	+
chr1	169455330	169455379	.	0	+
chr1	169659838	169659859	.	0	+
chr1	169764129	169764272	.	0	+
chr1	169842315	169842349	.	0	+
chr1	169890525	169890573	.	0	+
chr1	170501260	170501341	.	0	+
chr1	170501535	170501591	.	0	+
chr1	170511733	170511734	.	0	+
chr1	170626837	170626899	.	0	+
chr1	170631884	170631930	.	0	+
chr1	170632000	170632074	.	0	+
chr1	170632276	170632350	.	0	+
chr1	170632728	170632775	.	0	+
chr1	170632957	170633022	.	0	+
chr1	170633303	170633398	.	0	+
chr1	170633453	170633514	.	0	+
chr1	170707851	170707874	.	0	+
chr1	171283262	171283323	.	0	+
chr1	171454611	171454736	.	0	+
chr1	171454829	171454850	.	0	+
chr1	171481169	171481340	.	0	+
chr1	171483707	171483750	.	0	+
chr1	171484867	171484975	.	0	+
chr1	171492567	171492638	.	0	+
chr1	171493960	171493997	.	0	+
chr1	171494050	171494084	.	0	+
chr1	171496927	171496955	.	0	+
chr1	171501477	171501549	.	0	+
chr1	171501601	171501924	.	0	+
chr1	171502002	171502042	.	0	+
chr1	171506520	171506563	.	0	+
chr1	171509725	171509774	.	0	+
chr1	171514631	171514670	.	0	+
chr1	171530162	171530200	.	0	+
chr1	171535369	171535396	.	0	+
chr1	171540459	171540512	.	0	+
chr1	171544067	171544137	.	0	+
chr1	171546571	171546578	.	0	+
chr1	171548489	171548523	.	0	+
chr1	171549042	171549071	.	0	+
chr1	171553270	171553299	.	0	+
chr1	171553556	171553597	.	0	+
chr1	171556166	171556198	.	0	+
chr1	171557516	171557550	.	0	+
chr1	171560592	171560643	.	0	+
chr1	171560985	171561049	.	0	+
chr1	171561869	171561895	.	0	+
chr1	171562525	171562593	.	0	+
chr1	171586488	171586503	.	0	+
chr1	171750777	171750870	.	0	+
chr1	171750940	171750967	.	0	+
chr1	172224301	172224347	.	0	+
chr1	172224558	172224647	.	0	+
chr1	172502151	172502176	.	0	+
chr1	172502253	172502283	.	0	+
chr1	172628117	172628269	.	0	+
chr1	172648776	172648817	.	0	+
chr1	173384485	173384529	.	0	+
chr1	173384815	173384842	.	0	+
chr1	173446407	173446545	.	0	+
chr1	173454589	173454617	.	0	+
chr1	173457110	173457128	.	0	+
chr1	173457878	173457916	.	0	+
chr1	173684003	173684174	.	0	+
chr1	173793702	173793870	.	0	+
chr1	173794077	173794135	.	0	+
chr1	173827486	173827525	.	0	+
chr1	174843528	174843617	.	0	+
chr1	174968540	174968649	.	0	+
chr1	174969033	174969292	.	0	+
chr1	174970130	174970164	.	0	+
chr1	174973784	174973866	.	0	+
chr1	174979125	174979172	.	0	+
chr1	175111250	175111306	.	0	+
chr1	176176806	176176844	.	0	+
chr1	178784141	178784142	.	0	+
chr1	178995176	178995211	.	0	+
chr1	179041478	179041538	.	0	+
chr1	179051107	179051270	.	0	+
chr1	179064954	179064979	.	0	+
chr1	179065037	179065098	.	0	+
chr1	179262825	179263050	.	0	+
chr1	179263404	179263469	.	0	+
chr1	179271803	179271829	.	0	+
chr1	179320595	179320598	.	0	+
chr1	179322995	179323004	.	0	+
chr1	179851861	179852062	.	0	+
chr1	179923903	179923948	.	0	+
chr1	179972325	179972365	.	0	+
chr1	180056852	180056853	.	0	+
chr1	180123939	180124057	.	0	+
chr1	180147928	180147969	.	0	+
chr1	180159607	180159647	.	0	+
chr1	180162838	180162858	.	0	+
chr1	180167117	180167139	.	0	+
chr1	180601118	180601194	.	0	+
chr1	180601302	180601329	.	0	+
chr1	180853927	180853964	.	0	+
chr1	180878919	180878971	.	0	+
chr1	181003058	181003154	.	0	+
chr1	181013795	181013846	.	0	+
chr1	181013904	181014013	.	0	+
chr1	181057830	181057873	.	0	+
chr1	181058010	181058048	.	0	+
chr1	181058806	181058837	.	0	+
chr1	181058891	181058919	.	0	+
chr1	181059651	181059690	.	0	+
chr1	181059831	181059876	.	0	+
chr1	181068912	181069009	.	0	+
chr1	181101083	181101106	.	0	+
chr1	181104179	181104224	.	0	+
chr1	181104301	181104350	.	0	+
chr1	181105589	181105615	.	0	+
chr1	181451705	181451773	.	0	+
chr1	181452007	181452083	.	0	+
chr1	181452444	181452498	.	0	+
chr1	181477983	181478094	.	0	+
chr1	181478229	181478303	.	0	+
chr1	182758861	182758913	.	0	+
chr1	182808431	182808550	.	0	+
chr1	182821421	182821447	.	0	+
chr1	182827932	182827954	.	0	+
chr1	182829132	182829234	.	0	+
chr1	182835613	182835672	.	0	+
chr1	182845301	182845348	.	0	+
chr1	182849644	182849677	.	0	+
chr1	182850459	182850475	.	0	+
chr1	182850714	182850752	.	0	+
chr1	182853947	182853949	.	0	+
chr1	183097819	183097846	.	0	+
chr1	183100459	183100463	.	0	+
chr1	183102603	183102650	.	0	+
chr1	183103850	183103900	.	0	+
chr1	183104179	183104248	.	0	+
chr1	183105653	183105694	.	0	+
chr1	183111962	183111987	.	0	+
chr1	183113353	183113364	.	0	+
chr1	183114262	183114298	.	0	+
chr1	183441139	183441255	.	0	+
chr1	183441533	183441567	.	0	+
chr1	183441622	183441650	.	0	+
chr1	183481219	183481233	.	0	+
chr1	183514381	183514414	.	0	+
chr1	183523086	183523241	.	0	+
chr1	183524953	183524960	.	0	+
chr1	183596545	183596598	.	0	+
chr1	183605150	183605272	.	0	+
chr1	183774243	183774371	.	0	+
chr1	183854008	183854034	.	0	+
chr1	183866822	183866846	.	0	+
chr1	183866976	183867009	.	0	+
chr1	184020752	184020923	.	0	+
chr1	184042839	184042879	.	0	+
chr1	184043163	184043182	.	0	+
chr1	185014453	185014486	.	0	+
chr1	185014656	185014723	.	0	+
chr1	185069608	185069617	.	0	+
chr1	185070083	185070087	.	0	+
chr1	185126297	185126350	.	0	+
chr1	185126601	185126664	.	0	+
chr1	185209204	185209268	.	0	+
chr1	185287203	185287298	.	0	+
chr1	186344865	186345036	.	0	+
chr1	186388177	186388242	.	0	+
chr1	186389844	186389867	.	0	+
chr1	192525673	192525691	.	0	+
chr1	192528963	192529022	.	0	+
chr1	192544749	192545025	.	0	+
chr1	192547515	192547516	.	0	+
chr1	192548654	192548774	.	0	+
chr1	192548951	192549012	.	0	+
chr1	192578427	192578523	.	0	+
chr1	192608676	192608698	.	0	+
chr1	192609176	192609249	.	0	+
chr1	192610901	192610929	.	0	+
chr1	193027747	193027781	.	0	+
chr1	193028551	193028592	.	0	+
chr1	193028678	193028794	.	0	+
chr1	193046088	193046125	.	0	+
chr1	193051700	193051705	.	0	+
chr1	193056845	193056858	.	0	+
chr1	193060560	193060588	.	0	+
chr1	193090925	193090996	.	0	+
chr1	193091208	193091332	.	0	+
chr1	193947964	193947967	.	0	+
chr1	197170623	197170672	.	0	+
chr1	197704737	197704751	.	0	+
chr1	198126084	198126179	.	0	+
chr1	198290113	198290136	.	0	+
chr1	198607828	198607871	.	0	+
chr1	198608110	198608271	.	0	+
chr1	198608400	198608450	.	0	+
chr1	198621432	198621444	.	0	+
chr1	198661451	198661477	.	0	+
chr1	198671524	198671543	.	0	+
chr1	198697577	198697579	.	0	+
chr1	198723533	198723534	.	0	+
chr1	198725842	198725872	.	0	+
chr1	200119952	200120046	.	0	+
chr1	200707995	200708139	.	0	+
chr1	200821704	200821760	.	0	+
chr1	200860632	200860689	.	0	+
chr1	200876839	200876845	.	0	+
chr1	200876927	200876989	.	0	+
chr1	200880580	200880606	.	0	+
chr1	201476317	201476450	.	0	+
chr1	201485754	201485757	.	0	+
chr1	201798234	201798374	.	0	+
chr1	201843978	201844026	.	0	+
chr1	201845532	201845540	.	0	+
chr1	201924606	201924651	.	0	+
chr1	201939402	201939445	.	0	+
chr1	201951703	201951824	.	0	+
chr1	201952182	201952222	.	0	+
chr1	201952432	201952527	.	0	+
chr1	201956226	201956269	.	0	+
chr1	201965326	201965373	.	0	+
chr1	201975094	201975152	.	0	+
chr1	201979604	201979775	.	0	+
chr1	201985201	201985239	.	0	+
chr1	202129191	202129228	.	0	+
chr1	202317809	202317847	.	0	+
chr1	202407480	202407491	.	0	+
chr1	202408455	202408463	.	0	+
chr1	202976472	202976549	.	0	+
chr1	202976878	202976919	.	0	+
chr1	202995590	202995759	.	0	+
chr1	203030160	203030190	.	0	+
chr1	203256728	203256839	.	0	+
chr1	203274094	203274102	.	0	+
chr1	203274607	203274675	.	0	+
chr1	203274804	203274855	.	0	+
chr1	203276202	203276247	.	0	+
chr1	203276605	203276700	.	0	+
chr1	203277244	203277275	.	0	+
chr1	203595919	203595959	.	0	+
chr1	203734300	203734327	.	0	+
chr1	203764647	203764764	.	0	+
chr1	203816352	203816390	.	0	+
chr1	203816668	203816684	.	0	+
chr1	203817450	203817490	.	0	+
chr1	203821809	203821823	.	0	+
chr1	203830698	203830771	.	0	+
chr1	203830950	203830999	.	0	+
chr1	203831275	203831319	.	0	+
chr1	204363659	204363663	.	0	+
chr1	204464036	204464088	.	0	+
chr1	204475647	204475649	.	0	+
chr1	204485464	204485649	.	0	+
chr1	204485801	204485849	.	0	+
chr1	204511954	204512023	.	0	+
chr1	204513660	204513699	.	0	+
chr1	204521937	204521973	.	0	+
chr1	205410347	205410399	.	0	+
chr1	205473676	205473716	.	0	+
chr1	205473801	205473863	.	0	+
chr1	205561158	205561224	.	0	+
chr1	205689712	205689744	.	0	+
chr1	205693054	205693079	.	0	+
chr1	205742110	205742193	.	0	+
chr1	205782432	205782499	.	0	+
chr1	206643745	206643897	.	0	+
chr1	206644407	206644437	.	0	+
chr1	206644500	206644559	.	0	+
chr1	206648306	206648343	.	0	+
chr1	206730436	206730661	.	0	+
chr1	206730857	206730950	.	0	+
chr1	206760150	206760181	.	0	+
chr1	206762133	206762180	.	0	+
chr1	206762235	206762291	.	0	+
chr1	206762377	206762500	.	0	+
chr1	206808852	206808936	.	0	+
chr1	206858213	206858283	.	0	+
chr1	206858710	206858769	.	0	+
chr1	206902386	206902421	.	0	+
chr1	206907512	206907550	.	0	+
chr1	206944050	206944160	.	0	+
chr1	207078211	207078246	.	0	+
chr1	207093839	207093858	.	0	+
chr1	207096571	207096747	.	0	+
chr1	207098252	207098291	.	0	+
chr1	207226585	207226596	.	0	+
chr1	207494926	207495075	.	0	+
chr1	207627671	207627676	.	0	+
chr1	207925372	207925574	.	0	+
chr1	207940510	207940546	.	0	+
chr1	207941528	207941587	.	0	+
chr1	207968386	207968418	.	0	+
chr1	209276659	209276713	.	0	+
chr1	209602159	209602212	.	0	+
chr1	209780975	209781025	.	0	+
chr1	209929356	209929533	.	0	+
chr1	209939708	209939759	.	0	+
chr1	209941855	209941983	.	0	+
chr1	209952933	209952970	.	0	+
chr1	210001289	210001414	.	0	+
chr1	210025013	210025015	.	0	+
chr1	210502242	210502369	.	0	+
chr1	210502708	210502749	.	0	+
chr1	210516613	210516626	.	0	+
chr1	210573610	210573746	.	0	+
chr1	210573929	210573984	.	0	+
chr1	210574153	210574210	.	0	+
chr1	210827010	210827016	.	0	+
chr1	210827217	210827320	.	0	+
chr1	210827466	210827498	.	0	+
chr1	210848740	210848791	.	0	+
chr1	210849381	210849414	.	0	+
chr1	210882976	210883021	.	0	+
chr1	211432684	211432732	.	0	+
chr1	211433281	211433321	.	0	+
chr1	211500132	211500211	.	0	+
chr1	211533299	211533325	.	0	+
chr1	211542454	211542456	.	0	+
chr1	211544455	211544462	.	0	+
chr1	211546500	211546539	.	0	+
chr1	211556115	211556218	.	0	+
chr1	211570119	211570144	.	0	+
chr1	212209052	212209148	.	0	+
chr1	212274384	212274406	.	0	+
chr1	212276208	212276247	.	0	+
chr1	212276647	212276689	.	0	+
chr1	212286663	212286677	.	0	+
chr1	212458729	212458892	.	0	+
chr1	212459236	212459265	.	0	+
chr1	212515529	212515564	.	0	+
chr1	212522555	212522585	.	0	+
chr1	212606205	212606264	.	0	+
chr1	212856297	212856341	.	0	+
chr1	212965168	212965297	.	0	+
chr1	212967993	212968148	.	0	+
chr1	212972508	212972529	.	0	+
chr1	213031559	213031645	.	0	+
chr1	213123896	213123950	.	0	+
chr1	213133477	213133518	.	0	+
chr1	213224580	213224689	.	0	+
chr1	213243945	213244025	.	0	+
chr1	213244110	213244142	.	0	+
chr1	214454275	214454311	.	0	+
chr1	214454400	214454600	.	0	+
chr1	214498049	214498059	.	0	+
chr1	214729151	214729208	.	0	+
chr1	214776464	214776633	.	0	+
chr1	214816064	214816120	.	0	+
chr1	214822037	214822149	.	0	+
chr1	214825113	214825147	.	0	+
chr1	214826901	214826904	.	0	+
chr1	215740927	215740972	.	0	+
chr1	215741060	215741088	.	0	+
chr1	215747105	215747143	.	0	+
chr1	215794687	215794753	.	0	+
chr1	218458586	218458706	.	0	+
chr1	218475635	218475655	.	0	+
chr1	218504873	218504888	.	0	+
chr1	219347169	219347250	.	0	+
chr1	219347501	219347534	.	0	+
chr1	219348202	219348344	.	0	+
chr1	219383872	219383940	.	0	+
chr1	220267424	220267547	.	0	+
chr1	220267662	220267699	.	0	+
chr1	220393455	220393636	.	0	+
chr1	220426975	220426990	.	0	+
chr1	220800422	220800426	.	0	+
chr1	220863669	220863731	.	0	+
chr1	220943775	220943842	.	0	+
chr1	221220454	221220478	.	0	+
chr1	222763248	222763348	.	0	+
chr1	222763722	222763750	.	0	+
chr1	222791387	222791446	.	0	+
chr1	222817608	222817772	.	0	+
chr1	222838706	222838749	.	0	+
chr1	222884834	222884949	.	0	+
chr1	222885871	222885934	.	0	+
chr1	222886130	222886205	.	0	+
chr1	222886656	222886792	.	0	+
chr1	222988355	222988434	.	0	+
chr1	223904468	223904533	.	0	+
chr1	224180445	224180461	.	0	+
chr1	224200902	224200949	.	0	+
chr1	224202760	224202767	.	0	+
chr1	224203262	224203269	.	0	+
chr1	224301761	224301828	.	0	+
chr1	224349263	224349264	.	0	+
chr1	224370585	224370604	.	0	+
chr1	224370900	224371014	.	0	+
chr1	224380917	224381031	.	0	+
chr1	224544552	224544639	.	0	+
chr1	224546875	224546900	.	0	+
chr1	224563572	224563609	.	0	+
chr1	224622583	224622624	.	0	+
chr1	224920902	224920947	.	0	+
chr1	224921686	224921806	.	0	+
chr1	224923124	224923158	.	0	+
chr1	225117325	225117443	.	0	+
chr1	225965478	225965549	.	0	+
chr1	225977913	225977928	.	0	+
chr1	225978077	225978081	.	0	+
chr1	226187314	226187318	.	0	+
chr1	226187920	226187951	.	0	+
chr1	226250368	226250426	.	0	+
chr1	226251155	226251200	.	0	+
chr1	226998777	226998789	.	0	+
chr1	227058256	227058327	.	0	+
chr1	227083635	227083663	.	0	+
chr1	227127954	227128004	.	0	+
chr1	227751207	227751290	.	0	+
chr1	227916328	227916388	.	0	+
chr1	227923105	227923198	.	0	+
chr1	228270328	228270456	.	0	+
chr1	228286585	228286637	.	0	+
chr1	228286730	228286798	.	0	+
chr1	228291158	228291202	.	0	+
chr1	228327907	228328075	.	0	+
chr1	228329059	228329099	.	0	+
chr1	228333210	228333301	.	0	+
chr1	228333706	228333747	.	0	+
chr1	228335103	228335132	.	0	+
chr1	228336507	228336618	.	0	+
chr1	228366760	228366771	.	0	+
chr1	228594861	228594887	.	0	+
chr1	228675049	228675131	.	0	+
chr1	228675525	228675560	.	0	+
chr1	228676653	228676736	.	0	+
chr1	228680748	228680925	.	0	+
chr1	228682629	228682658	.	0	+
chr1	228786341	228786346	.	0	+
chr1	229342860	229342866	.	0	+
chr1	229406884	229406928	.	0	+
chr1	229440346	229440374	.	0	+
chr1	229761910	229761997	.	0	+
chr1	230202950	230203021	.	0	+
chr1	230417456	230417525	.	0	+
chr1	230417616	230417741	.	0	+
chr1	230778204	230778291	.	0	+
chr1	230829601	230829607	.	0	+
chr1	231114790	231114901	.	0	+
chr1	231131651	231131661	.	0	+
chr1	231159796	231159801	.	0	+
chr1	231376925	231376993	.	0	+
chr1	231377054	231377110	.	0	+
chr1	231396275	231396313	.	0	+
chr1	231403567	231403589	.	0	+
chr1	231406256	231406274	.	0	+
chr1	231473697	231473824	.	0	+
chr1	231474003	231474039	.	0	+
chr1	231664354	231664496	.	0	+
chr1	232941088	232941188	.	0	+
[truncated: 41,161 more rows]
