# Supplementary material for: Detection and classification of peaks in 5' cap RNA sequencing data
Source: BMC Genomics. 2013 Oct 16;14(Suppl 5):S9. doi: 10.1186/1471-2164-14-S5-S9 (PMC3852351; doi:10.1186/1471-2164-14-S5-S9)
Supplement: Additional file 2 — Archive of all peak calls. Archive contains one BED file for each cell line. BED files can be viewed in any genome browser. [file 1471-2164-14-S5-S9-S2.zip › HepG2.bed]

chr1	569903	569925	.	0	+
chr1	720199	720204	.	0	+
chr1	895926	896045	.	0	+
chr1	900947	900994	.	0	+
chr1	901841	901899	.	0	+
chr1	935867	935898	.	0	+
chr1	948813	948926	.	0	+
chr1	949828	949895	.	0	+
chr1	955455	955514	.	0	+
chr1	955675	955731	.	0	+
chr1	982734	982798	.	0	+
chr1	983659	983687	.	0	+
chr1	986160	986200	.	0	+
chr1	986655	986679	.	0	+
chr1	989127	989166	.	0	+
chr1	989801	989840	.	0	+
chr1	990379	990439	.	0	+
chr1	991390	991462	.	0	+
chr1	993831	993943	.	0	+
chr1	995064	995125	.	0	+
chr1	999762	999947	.	0	+
chr1	1001588	1001604	.	0	+
chr1	1167613	1167649	.	0	+
chr1	1168876	1168925	.	0	+
chr1	1243940	1244043	.	0	+
chr1	1246929	1246976	.	0	+
chr1	1260166	1260295	.	0	+
chr1	1322200	1322220	.	0	+
chr1	1334854	1335000	.	0	+
chr1	1335590	1335649	.	0	+
chr1	1336856	1336898	.	0	+
chr1	1337358	1337383	.	0	+
chr1	1365532	1365580	.	0	+
chr1	1371036	1371166	.	0	+
chr1	1375413	1375443	.	0	+
chr1	1376025	1376116	.	0	+
chr1	1397820	1397906	.	0	+
chr1	1407112	1407194	.	0	+
chr1	1431534	1431552	.	0	+
chr1	1447498	1447573	.	0	+
chr1	1470005	1470033	.	0	+
chr1	1550815	1550926	.	0	+
chr1	1551243	1551296	.	0	+
chr1	1565925	1565960	.	0	+
chr1	1567550	1567569	.	0	+
chr1	1716887	1716900	.	0	+
chr1	1874550	1874600	.	0	+
chr1	1981908	1981939	.	0	+
chr1	1986876	1986905	.	0	+
chr1	1987960	1987992	.	0	+
chr1	2036153	2036169	.	0	+
chr1	2066288	2066446	.	0	+
chr1	2082227	2082259	.	0	+
chr1	2082317	2082346	.	0	+
chr1	2105326	2105385	.	0	+
chr1	2116687	2116829	.	0	+
chr1	2138483	2138521	.	0	+
chr1	2159470	2159487	.	0	+
chr1	2238251	2238280	.	0	+
chr1	2238671	2238693	.	0	+
chr1	2239084	2239118	.	0	+
chr1	2241303	2241366	.	0	+
chr1	2323204	2323346	.	0	+
chr1	2324015	2324050	.	0	+
chr1	2327221	2327272	.	0	+
chr1	2328600	2328625	.	0	+
chr1	2330852	2330884	.	0	+
chr1	2334529	2334599	.	0	+
chr1	2334967	2335025	.	0	+
chr1	2335126	2335200	.	0	+
chr1	2427855	2427913	.	0	+
chr1	2477787	2477838	.	0	+
chr1	2487175	2487275	.	0	+
chr1	2487377	2487448	.	0	+
chr1	2487775	2487866	.	0	+
chr1	2487979	2488019	.	0	+
chr1	2495225	2495245	.	0	+
chr1	2518208	2518314	.	0	+
chr1	2521076	2521113	.	0	+
chr1	2985706	2985797	.	0	+
chr1	3109166	3109222	.	0	+
chr1	3208728	3208865	.	0	+
chr1	3208976	3209016	.	0	+
chr1	3237362	3237380	.	0	+
chr1	3330426	3330470	.	0	+
chr1	3371211	3371299	.	0	+
chr1	3373883	3373949	.	0	+
chr1	3374198	3374273	.	0	+
chr1	3375035	3375063	.	0	+
chr1	3388163	3388250	.	0	+
chr1	3397577	3397646	.	0	+
chr1	3541524	3541649	.	0	+
chr1	3541737	3541759	.	0	+
chr1	3541975	3542011	.	0	+
chr1	3542277	3542325	.	0	+
chr1	3546600	3546647	.	0	+
chr1	3689294	3689394	.	0	+
chr1	3774004	3774072	.	0	+
chr1	3816951	3817000	.	0	+
chr1	6052743	6052779	.	0	+
chr1	6086303	6086456	.	0	+
chr1	6161025	6161055	.	0	+
chr1	6266130	6266193	.	0	+
chr1	6280750	6280763	.	0	+
chr1	6505504	6505525	.	0	+
chr1	6507389	6507425	.	0	+
chr1	6508059	6508173	.	0	+
chr1	6508422	6508446	.	0	+
chr1	6508509	6508599	.	0	+
chr1	6509056	6509092	.	0	+
chr1	6510401	6510452	.	0	+
chr1	6511288	6511369	.	0	+
chr1	6512088	6512135	.	0	+
chr1	6520028	6520124	.	0	+
chr1	6520282	6520400	.	0	+
chr1	6520852	6520982	.	0	+
chr1	6640050	6640116	.	0	+
chr1	6673788	6673840	.	0	+
chr1	6682075	6682116	.	0	+
chr1	6682931	6683024	.	0	+
chr1	6683858	6683923	.	0	+
chr1	6685210	6685274	.	0	+
chr1	6845490	6845608	.	0	+
chr1	6880235	6880266	.	0	+
chr1	6885147	6885248	.	0	+
chr1	6916396	6916406	.	0	+
chr1	6931813	6931841	.	0	+
chr1	6931976	6932018	.	0	+
chr1	7827277	7827347	.	0	+
chr1	7829503	7829574	.	0	+
chr1	7829654	7829700	.	0	+
chr1	7831302	7831425	.	0	+
chr1	7837212	7837246	.	0	+
chr1	7837300	7837359	.	0	+
chr1	7838174	7838202	.	0	+
chr1	7841401	7841467	.	0	+
chr1	7904872	7904875	.	0	+
chr1	8021671	8021825	.	0	+
chr1	8022815	8022903	.	0	+
chr1	8025382	8025458	.	0	+
chr1	8029398	8029442	.	0	+
chr1	8044991	8045037	.	0	+
chr1	8086503	8086588	.	0	+
chr1	8137430	8137509	.	0	+
chr1	8368037	8368039	.	0	+
chr1	8925402	8925509	.	0	+
chr1	8926332	8926385	.	0	+
chr1	8927225	8927275	.	0	+
chr1	8928046	8928076	.	0	+
chr1	8931959	8931983	.	0	+
chr1	8934896	8934929	.	0	+
chr1	9293625	9293648	.	0	+
chr1	9294804	9294897	.	0	+
chr1	9299865	9299943	.	0	+
chr1	9329688	9329697	.	0	+
chr1	9330952	9330995	.	0	+
chr1	9352933	9352992	.	0	+
chr1	9599504	9599557	.	0	+
chr1	9600188	9600206	.	0	+
chr1	9640013	9640020	.	0	+
chr1	9642431	9642466	.	0	+
chr1	9642778	9642807	.	0	+
chr1	9648788	9648843	.	0	+
chr1	9749598	9749617	.	0	+
chr1	9777540	9777622	.	0	+
chr1	9777825	9777947	.	0	+
chr1	9788889	9788925	.	0	+
chr1	10003490	10003561	.	0	+
chr1	10092980	10093050	.	0	+
chr1	10093176	10093248	.	0	+
chr1	10190606	10190639	.	0	+
chr1	10207016	10207085	.	0	+
chr1	10209276	10209312	.	0	+
chr1	10211477	10211499	.	0	+
chr1	10231237	10231373	.	0	+
chr1	10240143	10240171	.	0	+
chr1	10240304	10240347	.	0	+
chr1	10241158	10241195	.	0	+
chr1	10270555	10270672	.	0	+
chr1	10292391	10292424	.	0	+
chr1	10342564	10342572	.	0	+
chr1	10352101	10352146	.	0	+
chr1	10436656	10436694	.	0	+
chr1	10436951	10436991	.	0	+
chr1	10441607	10441636	.	0	+
chr1	10459066	10459160	.	0	+
chr1	10459686	10459737	.	0	+
chr1	10460453	10460480	.	0	+
chr1	10460557	10460630	.	0	+
chr1	10463125	10463161	.	0	+
chr1	10464221	10464299	.	0	+
chr1	10471478	10471513	.	0	+
chr1	10477476	10477521	.	0	+
chr1	10480077	10480124	.	0	+
chr1	10490450	10490538	.	0	+
chr1	10490797	10490855	.	0	+
chr1	10534994	10535023	.	0	+
chr1	10683102	10683142	.	0	+
chr1	10689801	10689847	.	0	+
chr1	10689966	10689999	.	0	+
chr1	10690664	10690722	.	0	+
chr1	10850496	10850497	.	0	+
chr1	11072664	11072749	.	0	+
chr1	11073850	11073903	.	0	+
chr1	11078789	11078907	.	0	+
chr1	11080528	11080589	.	0	+
chr1	11082719	11082729	.	0	+
chr1	11083385	11083418	.	0	+
chr1	11083581	11083646	.	0	+
chr1	11083697	11083750	.	0	+
chr1	11090535	11090559	.	0	+
chr1	11129652	11129698	.	0	+
chr1	11333228	11333324	.	0	+
chr1	11333530	11333594	.	0	+
chr1	11346256	11346321	.	0	+
chr1	11713630	11713663	.	0	+
chr1	11714542	11714614	.	0	+
chr1	11714919	11714988	.	0	+
chr1	11722278	11722323	.	0	+
chr1	11724248	11724284	.	0	+
chr1	11731785	11731847	.	0	+
chr1	11796125	11796252	.	0	+
chr1	11866229	11866321	.	0	+
chr1	11994629	11994827	.	0	+
chr1	12008027	12008103	.	0	+
chr1	12009821	12009943	.	0	+
chr1	12010404	12010445	.	0	+
chr1	12010500	12010556	.	0	+
chr1	12012672	12012769	.	0	+
chr1	12014881	12014931	.	0	+
chr1	12016970	12017042	.	0	+
chr1	12017930	12017976	.	0	+
chr1	12018563	12018596	.	0	+
chr1	12020702	12020798	.	0	+
chr1	12023579	12023652	.	0	+
chr1	12024232	12024313	.	0	+
chr1	12024715	12024774	.	0	+
chr1	12025529	12025651	.	0	+
chr1	12026301	12026343	.	0	+
chr1	12027039	12027126	.	0	+
chr1	12030717	12030796	.	0	+
chr1	12032927	12032955	.	0	+
chr1	12034706	12034723	.	0	+
chr1	12035457	12035570	.	0	+
chr1	12040218	12040273	.	0	+
chr1	12040459	12040521	.	0	+
chr1	12056304	12056341	.	0	+
chr1	12061454	12061500	.	0	+
chr1	12061824	12061829	.	0	+
chr1	12073167	12073217	.	0	+
chr1	12073359	12073383	.	0	+
chr1	12073437	12073500	.	0	+
chr1	12079495	12079590	.	0	+
chr1	12092029	12092068	.	0	+
chr1	12290079	12290124	.	0	+
chr1	12585573	12585594	.	0	+
chr1	12676202	12676241	.	0	+
chr1	14075869	14075959	.	0	+
chr1	14113938	14113943	.	0	+
chr1	14151455	14151494	.	0	+
chr1	15250583	15250668	.	0	+
chr1	15382656	15382692	.	0	+
chr1	15386668	15386677	.	0	+
chr1	15392385	15392425	.	0	+
chr1	15392551	15392623	.	0	+
chr1	15392955	15392993	.	0	+
chr1	15393151	15393183	.	0	+
chr1	15394280	15394284	.	0	+
chr1	15479020	15479192	.	0	+
chr1	15480212	15480284	.	0	+
chr1	15546369	15546398	.	0	+
chr1	15628749	15628750	.	0	+
chr1	15736341	15736469	.	0	+
chr1	15755278	15755348	.	0	+
chr1	15756628	15756671	.	0	+
chr1	15853317	15853396	.	0	+
chr1	15897602	15897638	.	0	+
chr1	15931031	15931044	.	0	+
chr1	15943926	15943956	.	0	+
chr1	15990296	15990302	.	0	+
chr1	15995329	15995375	.	0	+
chr1	16010776	16010845	.	0	+
chr1	16011033	16011092	.	0	+
chr1	16042739	16042779	.	0	+
chr1	16045054	16045100	.	0	+
chr1	16061201	16061219	.	0	+
chr1	16068991	16069048	.	0	+
chr1	16085233	16085310	.	0	+
chr1	16128967	16128968	.	0	+
chr1	16154729	16154754	.	0	+
chr1	16154948	16154960	.	0	+
chr1	16174295	16174350	.	0	+
chr1	16254677	16254699	.	0	+
chr1	16266393	16266414	.	0	+
chr1	16266886	16266923	.	0	+
chr1	16330715	16330770	.	0	+
chr1	16333106	16333159	.	0	+
chr1	16481701	16481774	.	0	+
chr1	16693684	16693765	.	0	+
chr1	16721929	16721968	.	0	+
chr1	16722442	16722448	.	0	+
chr1	16723853	16723955	.	0	+
chr1	16724498	16724539	.	0	+
chr1	16767165	16767272	.	0	+
chr1	16774364	16774385	.	0	+
chr1	16778455	16778474	.	0	+
chr1	16786128	16786197	.	0	+
chr1	16786501	16786535	.	0	+
chr1	16974349	16974360	.	0	+
chr1	16974531	16974546	.	0	+
chr1	16976170	16976191	.	0	+
chr1	16976785	16976886	.	0	+
chr1	17231425	17231462	.	0	+
chr1	17231692	17231710	.	0	+
chr1	17240559	17240584	.	0	+
chr1	17287319	17287381	.	0	+
chr1	17906611	17906649	.	0	+
chr1	17906914	17907022	.	0	+
chr1	18021775	18021776	.	0	+
chr1	18024202	18024348	.	0	+
chr1	18025967	18026074	.	0	+
chr1	19197925	19197994	.	0	+
chr1	19536866	19536913	.	0	+
chr1	19536980	19537044	.	0	+
chr1	19578038	19578100	.	0	+
chr1	19578258	19578372	.	0	+
chr1	19585007	19585018	.	0	+
chr1	19638780	19638843	.	0	+
chr1	19693354	19693358	.	0	+
chr1	19923438	19923575	.	0	+
chr1	19934571	19934591	.	0	+
chr1	19934972	19934990	.	0	+
chr1	19935085	19935107	.	0	+
chr1	19950003	19950014	.	0	+
chr1	19953026	19953062	.	0	+
chr1	19970787	19970853	.	0	+
chr1	19984838	19984910	.	0	+
chr1	20208874	20208936	.	0	+
chr1	20237327	20237350	.	0	+
chr1	20878960	20879065	.	0	+
chr1	20915411	20915454	.	0	+
chr1	20915575	20915619	.	0	+
chr1	20940039	20940064	.	0	+
chr1	20959945	20959989	.	0	+
chr1	20976942	20976982	.	0	+
chr1	20977198	20977210	.	0	+
chr1	20978263	20978278	.	0	+
chr1	21758689	21758694	.	0	+
chr1	21766578	21766659	.	0	+
chr1	22351983	22352068	.	0	+
chr1	22357650	22357684	.	0	+
chr1	22379105	22379244	.	0	+
chr1	22418225	22418252	.	0	+
chr1	22418696	22418711	.	0	+
chr1	22419103	22419171	.	0	+
chr1	22755337	22755411	.	0	+
chr1	22778342	22778366	.	0	+
chr1	22828005	22828043	.	0	+
chr1	23345912	23346050	.	0	+
chr1	23376878	23376923	.	0	+
chr1	23381598	23381611	.	0	+
chr1	23382431	23382463	.	0	+
chr1	23385558	23385580	.	0	+
chr1	23403752	23403800	.	0	+
chr1	23405451	23405497	.	0	+
chr1	23405600	23405650	.	0	+
chr1	23406042	23406130	.	0	+
chr1	23407972	23408020	.	0	+
chr1	23408729	23408769	.	0	+
chr1	23409756	23409799	.	0	+
chr1	23695450	23695516	.	0	+
chr1	23707864	23707912	.	0	+
chr1	24018238	24018332	.	0	+
chr1	24019096	24019250	.	0	+
chr1	24020298	24020404	.	0	+
chr1	24021120	24021282	.	0	+
chr1	24022262	24022349	.	0	+
chr1	24022843	24022889	.	0	+
chr1	24069916	24070004	.	0	+
chr1	24077402	24077427	.	0	+
chr1	24086095	24086120	.	0	+
chr1	24088376	24088410	.	0	+
chr1	24088478	24088518	.	0	+
chr1	24104851	24104913	.	0	+
chr1	24117613	24117720	.	0	+
chr1	24118439	24118468	.	0	+
chr1	24121931	24122000	.	0	+
chr1	24286292	24286341	.	0	+
chr1	24286430	24286437	.	0	+
chr1	24288625	24288643	.	0	+
chr1	24289887	24289904	.	0	+
chr1	24348236	24348306	.	0	+
chr1	24348378	24348479	.	0	+
chr1	24742268	24742344	.	0	+
chr1	24829002	24829089	.	0	+
chr1	24829293	24829420	.	0	+
chr1	24840839	24840873	.	0	+
chr1	24840931	24840966	.	0	+
chr1	24862802	24862840	.	0	+
chr1	24865869	24865884	.	0	+
chr1	24882545	24882658	.	0	+
chr1	24883443	24883475	.	0	+
chr1	24921920	24921983	.	0	+
chr1	24935479	24935546	.	0	+
chr1	24935680	24935720	.	0	+
chr1	24969658	24969840	.	0	+
chr1	24970052	24970070	.	0	+
chr1	24972473	24972487	.	0	+
chr1	24973156	24973200	.	0	+
chr1	24973804	24973868	.	0	+
chr1	24974926	24974984	.	0	+
chr1	24975441	24975468	.	0	+
chr1	24997879	24997921	.	0	+
chr1	24999009	24999065	.	0	+
chr1	25071806	25071974	.	0	+
chr1	25072055	25072093	.	0	+
chr1	25124257	25124343	.	0	+
chr1	25140578	25140648	.	0	+
chr1	25166421	25166450	.	0	+
chr1	25167263	25167271	.	0	+
chr1	25168094	25168149	.	0	+
chr1	25170476	25170484	.	0	+
chr1	25559078	25559122	.	0	+
chr1	25664789	25664947	.	0	+
chr1	25666959	25667036	.	0	+
chr1	25669462	25669487	.	0	+
chr1	25678106	25678152	.	0	+
chr1	25679367	25679447	.	0	+
chr1	25683293	25683345	.	0	+
chr1	25687141	25687193	.	0	+
chr1	25687375	25687447	.	0	+
chr1	25757352	25757525	.	0	+
chr1	25757638	25757646	.	0	+
chr1	25773255	25773319	.	0	+
chr1	25780753	25780783	.	0	+
chr1	25783150	25783236	.	0	+
chr1	25784875	25784889	.	0	+
chr1	25785279	25785341	.	0	+
chr1	25810601	25810637	.	0	+
chr1	25815664	25815666	.	0	+
chr1	25825052	25825124	.	0	+
chr1	25826188	25826204	.	0	+
chr1	25870032	25870148	.	0	+
chr1	25895233	25895299	.	0	+
chr1	26126670	26126721	.	0	+
chr1	26127537	26127599	.	0	+
chr1	26144620	26144672	.	0	+
chr1	26146418	26146525	.	0	+
chr1	26146629	26146706	.	0	+
chr1	26156115	26156173	.	0	+
chr1	26159359	26159400	.	0	+
chr1	26186031	26186099	.	0	+
chr1	26348241	26348272	.	0	+
chr1	26496359	26496474	.	0	+
chr1	26497263	26497338	.	0	+
chr1	26503959	26504049	.	0	+
chr1	26516306	26516348	.	0	+
chr1	26552026	26552094	.	0	+
chr1	26560656	26560722	.	0	+
chr1	26606510	26606658	.	0	+
chr1	26607250	26607300	.	0	+
chr1	26607545	26607594	.	0	+
chr1	26607934	26607986	.	0	+
chr1	26758779	26758888	.	0	+
chr1	26798890	26798991	.	0	+
chr1	26856215	26856292	.	0	+
chr1	26901473	26901491	.	0	+
chr1	27022179	27022204	.	0	+
chr1	27022489	27022537	.	0	+
chr1	27056315	27056334	.	0	+
chr1	27089689	27089742	.	0	+
chr1	27092742	27092771	.	0	+
chr1	27101624	27101649	.	0	+
chr1	27102065	27102088	.	0	+
chr1	27105479	27105523	.	0	+
chr1	27108468	27108520	.	0	+
chr1	27114417	27114498	.	0	+
chr1	27114663	27114734	.	0	+
chr1	27124350	27124381	.	0	+
chr1	27153177	27153243	.	0	+
chr1	27180931	27180970	.	0	+
chr1	27182109	27182170	.	0	+
chr1	27189580	27189660	.	0	+
chr1	27227013	27227047	.	0	+
chr1	27248180	27248365	.	0	+
chr1	27250576	27250622	.	0	+
chr1	27268008	27268068	.	0	+
chr1	27272779	27272889	.	0	+
chr1	27320180	27320219	.	0	+
chr1	27320401	27320500	.	0	+
chr1	27326332	27326375	.	0	+
chr1	27326451	27326524	.	0	+
chr1	27326602	27326640	.	0	+
chr1	27327002	27327075	.	0	+
chr1	27327324	27327345	.	0	+
chr1	27561109	27561243	.	0	+
chr1	27587474	27587497	.	0	+
chr1	27589649	27589671	.	0	+
chr1	27634694	27634707	.	0	+
chr1	27648701	27648844	.	0	+
chr1	27652996	27652998	.	0	+
chr1	27662848	27662869	.	0	+
chr1	27668479	27668594	.	0	+
chr1	27680379	27680402	.	0	+
chr1	27869168	27869203	.	0	+
chr1	27976072	27976081	.	0	+
chr1	28052470	28052538	.	0	+
chr1	28089256	28089258	.	0	+
chr1	28099684	28099820	.	0	+
chr1	28157284	28157343	.	0	+
chr1	28176959	28177016	.	0	+
chr1	28177079	28177120	.	0	+
chr1	28286431	28286545	.	0	+
chr1	28294508	28294549	.	0	+
chr1	28562589	28562699	.	0	+
chr1	28562889	28562949	.	0	+
chr1	28564504	28564587	.	0	+
chr1	28586004	28586073	.	0	+
chr1	28608881	28608933	.	0	+
chr1	28655511	28655648	.	0	+
chr1	28662351	28662444	.	0	+
chr1	28696083	28696124	.	0	+
chr1	28696184	28696307	.	0	+
chr1	28792197	28792222	.	0	+
chr1	28792306	28792342	.	0	+
chr1	28800429	28800497	.	0	+
chr1	28802632	28802668	.	0	+
chr1	28807025	28807075	.	0	+
chr1	28826619	28826647	.	0	+
chr1	28832485	28832624	.	0	+
chr1	28834607	28834673	.	0	+
chr1	28835312	28835496	.	0	+
chr1	28835750	28835800	.	0	+
chr1	28836027	28836120	.	0	+
chr1	28837185	28837227	.	0	+
chr1	28837281	28837329	.	0	+
chr1	28844718	28844822	.	0	+
chr1	28861801	28861851	.	0	+
chr1	28862407	28862470	.	0	+
chr1	28865262	28865374	.	0	+
chr1	28879594	28879649	.	0	+
chr1	28904152	28904220	.	0	+
chr1	28918675	28918820	.	0	+
chr1	28918979	28919013	.	0	+
chr1	28920674	28920688	.	0	+
chr1	28920743	28920788	.	0	+
chr1	28921198	28921216	.	0	+
chr1	28921725	28921799	.	0	+
chr1	28922680	28922735	.	0	+
chr1	28995268	28995299	.	0	+
chr1	29063121	29063135	.	0	+
chr1	29063431	29063531	.	0	+
chr1	29064245	29064307	.	0	+
chr1	29068990	29069048	.	0	+
chr1	29070128	29070175	.	0	+
chr1	29095975	29096005	.	0	+
chr1	29213581	29213701	.	0	+
chr1	29241060	29241086	.	0	+
chr1	29313963	29314050	.	0	+
chr1	29314277	29314322	.	0	+
chr1	29323723	29323766	.	0	+
chr1	29359607	29359647	.	0	+
chr1	29379677	29379700	.	0	+
chr1	29445742	29445772	.	0	+
chr1	29446145	29446193	.	0	+
chr1	29446450	29446525	.	0	+
chr1	29481315	29481358	.	0	+
chr1	29563015	29563059	.	0	+
chr1	29581828	29581895	.	0	+
chr1	29587350	29587384	.	0	+
chr1	29653244	29653283	.	0	+
chr1	31769809	31769958	.	0	+
chr1	31810035	31810100	.	0	+
chr1	31819497	31819529	.	0	+
chr1	31886021	31886129	.	0	+
chr1	31897531	31897660	.	0	+
chr1	31898168	31898223	.	0	+
chr1	31898600	31898761	.	0	+
chr1	31899475	31899621	.	0	+
chr1	31902301	31902348	.	0	+
chr1	31905952	31906010	.	0	+
chr1	31906903	31906998	.	0	+
chr1	31907231	31907299	.	0	+
chr1	31907378	31907498	.	0	+
chr1	32013119	32013144	.	0	+
chr1	32015563	32015601	.	0	+
chr1	32042104	32042178	.	0	+
chr1	32050254	32050373	.	0	+
chr1	32052881	32052910	.	0	+
chr1	32053204	32053229	.	0	+
chr1	32479286	32479321	.	0	+
chr1	32479402	32479520	.	0	+
chr1	32479875	32479944	.	0	+
chr1	32495893	32495969	.	0	+
chr1	32497176	32497219	.	0	+
chr1	32502590	32502614	.	0	+
chr1	32503526	32503581	.	0	+
chr1	32508155	32508274	.	0	+
chr1	32508967	32509050	.	0	+
chr1	32509154	32509225	.	0	+
chr1	32509350	32509458	.	0	+
chr1	32538507	32538629	.	0	+
chr1	32573605	32573736	.	0	+
chr1	32620269	32620287	.	0	+
chr1	32625070	32625085	.	0	+
chr1	32638683	32638715	.	0	+
chr1	32639487	32639518	.	0	+
chr1	32641721	32641774	.	0	+
chr1	32642008	32642047	.	0	+
chr1	32645264	32645399	.	0	+
chr1	32645629	32645737	.	0	+
chr1	32646840	32646845	.	0	+
chr1	32647019	32647072	.	0	+
chr1	32650118	32650130	.	0	+
chr1	32655658	32655722	.	0	+
chr1	32657883	32657938	.	0	+
chr1	32663711	32663723	.	0	+
chr1	32663815	32663875	.	0	+
chr1	32666194	32666267	.	0	+
chr1	32667253	32667325	.	0	+
chr1	32671240	32671271	.	0	+
chr1	32687969	32688049	.	0	+
chr1	32689661	32689695	.	0	+
chr1	32697105	32697177	.	0	+
chr1	32712821	32712868	.	0	+
chr1	32757669	32757774	.	0	+
chr1	32793146	32793244	.	0	+
chr1	32796156	32796220	.	0	+
chr1	32796414	32796485	.	0	+
chr1	32797358	32797408	.	0	+
chr1	32797711	32797750	.	0	+
chr1	32798617	32798675	.	0	+
chr1	32798973	32799020	.	0	+
chr1	32799100	32799198	.	0	+
chr1	33005026	33005061	.	0	+
chr1	33116738	33116900	.	0	+
chr1	33134631	33134676	.	0	+
chr1	33145255	33145307	.	0	+
chr1	33145454	33145478	.	0	+
chr1	33146186	33146189	.	0	+
chr1	33207127	33207230	.	0	+
chr1	33207378	33207458	.	0	+
chr1	33235736	33235800	.	0	+
chr1	33240172	33240215	.	0	+
chr1	33240329	33240394	.	0	+
chr1	33283157	33283226	.	0	+
chr1	33318689	33318692	.	0	+
chr1	33321857	33321873	.	0	+
chr1	33593201	33593250	.	0	+
chr1	33722085	33722166	.	0	+
chr1	33745971	33745986	.	0	+
chr1	33766200	33766263	.	0	+
chr1	33938223	33938268	.	0	+
chr1	35530876	35530878	.	0	+
chr1	35544954	35545014	.	0	+
chr1	35563043	35563068	.	0	+
chr1	35581052	35581086	.	0	+
chr1	35734250	35734386	.	0	+
chr1	35734632	35734668	.	0	+
chr1	35836098	35836118	.	0	+
chr1	35855578	35855612	.	0	+
chr1	35879658	35879685	.	0	+
chr1	35885652	35885695	.	0	+
chr1	35887410	35887443	.	0	+
chr1	36023367	36023445	.	0	+
chr1	36291339	36291353	.	0	+
chr1	36321215	36321234	.	0	+
chr1	36348798	36348833	.	0	+
chr1	36386045	36386073	.	0	+
chr1	36389674	36389718	.	0	+
chr1	36395076	36395147	.	0	+
chr1	36396681	36396772	.	0	+
chr1	36439028	36439053	.	0	+
chr1	36492800	36492802	.	0	+
chr1	36554472	36554525	.	0	+
chr1	36555614	36555620	.	0	+
chr1	36559491	36559506	.	0	+
chr1	36621737	36621783	.	0	+
chr1	36689996	36690108	.	0	+
chr1	36752604	36752619	.	0	+
chr1	36752824	36752838	.	0	+
chr1	36755275	36755336	.	0	+
chr1	36759449	36759500	.	0	+
chr1	36762227	36762325	.	0	+
chr1	36766603	36766660	.	0	+
chr1	36767093	36767120	.	0	+
chr1	36769399	36769449	.	0	+
chr1	36769894	36769934	.	0	+
chr1	36771932	36771995	.	0	+
chr1	36772679	36772745	.	0	+
chr1	36851913	36851946	.	0	+
chr1	36921375	36921424	.	0	+
chr1	37940178	37940182	.	0	+
chr1	37949920	37949944	.	0	+
chr1	38158131	38158246	.	0	+
chr1	38164649	38164650	.	0	+
chr1	38174967	38175000	.	0	+
chr1	38175313	38175356	.	0	+
chr1	38259477	38259518	.	0	+
chr1	38259755	38259800	.	0	+
chr1	38266732	38266770	.	0	+
chr1	38273421	38273500	.	0	+
chr1	38273875	38273998	.	0	+
chr1	38275063	38275110	.	0	+
chr1	38478365	38478509	.	0	+
chr1	38484135	38484228	.	0	+
chr1	38489229	38489296	.	0	+
chr1	38490370	38490379	.	0	+
chr1	39175067	39175078	.	0	+
chr1	39175573	39175580	.	0	+
chr1	39456886	39457050	.	0	+
chr1	39463881	39463923	.	0	+
chr1	39466701	39466733	.	0	+
chr1	39469720	39469753	.	0	+
chr1	39491363	39491443	.	0	+
chr1	39491927	39492080	.	0	+
chr1	39494391	39494570	.	0	+
chr1	39500068	39500159	.	0	+
chr1	39500219	39500273	.	0	+
chr1	39624509	39624573	.	0	+
chr1	39748884	39748887	.	0	+
chr1	39854142	39854162	.	0	+
chr1	39854255	39854297	.	0	+
chr1	39874710	39874765	.	0	+
chr1	39901376	39901410	.	0	+
chr1	39903558	39903656	.	0	+
chr1	39906678	39906744	.	0	+
chr1	39908547	39908554	.	0	+
chr1	39926300	39926342	.	0	+
chr1	39951359	39951385	.	0	+
chr1	39952456	39952523	.	0	+
chr1	40183757	40183758	.	0	+
chr1	40204529	40204572	.	0	+
chr1	40219233	40219263	.	0	+
chr1	40506348	40506535	.	0	+
chr1	40524995	40525049	.	0	+
chr1	40533212	40533250	.	0	+
chr1	40536102	40536149	.	0	+
chr1	40536581	40536600	.	0	+
chr1	40537428	40537467	.	0	+
chr1	40538227	40538263	.	0	+
chr1	40627032	40627070	.	0	+
chr1	40688302	40688305	.	0	+
chr1	40701476	40701507	.	0	+
chr1	40704207	40704249	.	0	+
chr1	40723828	40724045	.	0	+
chr1	40733468	40733544	.	0	+
chr1	40735700	40735750	.	0	+
chr1	40756531	40756580	.	0	+
chr1	40759300	40759311	.	0	+
chr1	40839334	40839461	.	0	+
chr1	40839738	40839825	.	0	+
chr1	40840298	40840349	.	0	+
chr1	40872457	40872496	.	0	+
chr1	40874339	40874374	.	0	+
chr1	40887667	40887698	.	0	+
chr1	40888926	40888974	.	0	+
chr1	40915730	40915847	.	0	+
chr1	40916701	40916731	.	0	+
chr1	40922667	40922670	.	0	+
chr1	40928268	40928295	.	0	+
chr1	40942900	40943022	.	0	+
chr1	40974378	40974493	.	0	+
chr1	40997231	40997422	.	0	+
chr1	41013756	41013795	.	0	+
chr1	41157258	41157515	.	0	+
chr1	41174955	41175119	.	0	+
chr1	41236610	41236675	.	0	+
chr1	41237212	41237251	.	0	+
chr1	41445331	41445450	.	0	+
chr1	41450489	41450522	.	0	+
chr1	41461638	41461653	.	0	+
chr1	41478181	41478196	.	0	+
chr1	42846429	42846497	.	0	+
chr1	42921775	42921781	.	0	+
chr1	42922192	42922247	.	0	+
chr1	42923664	42923710	.	0	+
chr1	42926019	42926050	.	0	+
chr1	43124012	43124149	.	0	+
chr1	43130548	43130569	.	0	+
chr1	43133078	43133087	.	0	+
chr1	43133822	43133843	.	0	+
chr1	43148063	43148095	.	0	+
chr1	43148637	43148664	.	0	+
chr1	43159173	43159195	.	0	+
chr1	43161958	43161974	.	0	+
chr1	43162391	43162405	.	0	+
chr1	43165264	43165276	.	0	+
chr1	43167705	43167715	.	0	+
chr1	43168003	43168011	.	0	+
chr1	43232901	43232971	.	0	+
chr1	43241148	43241175	.	0	+
chr1	43282767	43282806	.	0	+
chr1	43312257	43312308	.	0	+
chr1	43424711	43424774	.	0	+
chr1	43501954	43501995	.	0	+
chr1	43502125	43502171	.	0	+
chr1	43630049	43630137	.	0	+
chr1	43630357	43630400	.	0	+
chr1	43766649	43766654	.	0	+
chr1	43824566	43824680	.	0	+
chr1	43828754	43828844	.	0	+
chr1	43855563	43855615	.	0	+
chr1	43996513	43996591	.	0	+
chr1	44057154	44057182	.	0	+
chr1	44057477	44057523	.	0	+
chr1	44063626	44063700	.	0	+
chr1	44064389	44064444	.	0	+
chr1	44064505	44064543	.	0	+
chr1	44069080	44069179	.	0	+
chr1	44072011	44072049	.	0	+
chr1	44075103	44075170	.	0	+
chr1	44079320	44079339	.	0	+
chr1	44085761	44085842	.	0	+
chr1	44086511	44086533	.	0	+
chr1	44087956	44088107	.	0	+
chr1	44089056	44089199	.	0	+
chr1	44089250	44089319	.	0	+
chr1	44115766	44115850	.	0	+
chr1	44128615	44128644	.	0	+
chr1	44173185	44173216	.	0	+
chr1	44412617	44412638	.	0	+
chr1	44433356	44433394	.	0	+
chr1	44435626	44435693	.	0	+
chr1	44438917	44439016	.	0	+
chr1	44440560	44440744	.	0	+
chr1	44442026	44442053	.	0	+
chr1	44442825	44442889	.	0	+
chr1	44443618	44443724	.	0	+
chr1	44443902	44443940	.	0	+
chr1	44444556	44444666	.	0	+
chr1	44444857	44444949	.	0	+
chr1	44445079	44445137	.	0	+
chr1	44445597	44445672	.	0	+
chr1	44446811	44446850	.	0	+
chr1	44447406	44447445	.	0	+
chr1	44456775	44456819	.	0	+
chr1	44679112	44679223	.	0	+
chr1	44680528	44680571	.	0	+
chr1	44686280	44686316	.	0	+
chr1	44870794	44870969	.	0	+
chr1	45097617	45097675	.	0	+
chr1	45098008	45098040	.	0	+
chr1	45101695	45101744	.	0	+
chr1	45110385	45110417	.	0	+
chr1	45110679	45110723	.	0	+
chr1	45115353	45115415	.	0	+
chr1	45117155	45117199	.	0	+
chr1	45205372	45205397	.	0	+
chr1	45205467	45205582	.	0	+
chr1	45218831	45218875	.	0	+
chr1	45219407	45219435	.	0	+
chr1	45232980	45233030	.	0	+
chr1	45233159	45233220	.	0	+
chr1	45233349	45233375	.	0	+
chr1	45241178	45241291	.	0	+
chr1	45241532	45241539	.	0	+
chr1	45241705	45241720	.	0	+
chr1	45242367	45242447	.	0	+
chr1	45243375	45243409	.	0	+
chr1	45243460	45243496	.	0	+
chr1	45244322	45244409	.	0	+
chr1	45265987	45266058	.	0	+
chr1	45271626	45271635	.	0	+
chr1	45274155	45274190	.	0	+
chr1	45281132	45281164	.	0	+
chr1	45477785	45477933	.	0	+
chr1	45478420	45478450	.	0	+
chr1	45478627	45478670	.	0	+
chr1	45481008	45481026	.	0	+
chr1	45481177	45481224	.	0	+
chr1	45805854	45805943	.	0	+
chr1	45965931	45966032	.	0	+
chr1	46016453	46016598	.	0	+
chr1	46016705	46016797	.	0	+
chr1	46032542	46032581	.	0	+
chr1	46032662	46032719	.	0	+
chr1	46033636	46033695	.	0	+
chr1	46033804	46033851	.	0	+
chr1	46034592	46034650	.	0	+
chr1	46034876	46034902	.	0	+
chr1	46035565	46035696	.	0	+
chr1	46049681	46049847	.	0	+
chr1	46067919	46068007	.	0	+
chr1	46070591	46070667	.	0	+
chr1	46072147	46072185	.	0	+
chr1	46072375	46072412	.	0	+
chr1	46072825	46072894	.	0	+
chr1	46073206	46073244	.	0	+
chr1	46079776	46079822	.	0	+
chr1	46080706	46080747	.	0	+
chr1	46080804	46080849	.	0	+
chr1	46083136	46083210	.	0	+
chr1	46152988	46153024	.	0	+
chr1	46153819	46153925	.	0	+
chr1	46159389	46159417	.	0	+
chr1	46269246	46269321	.	0	+
chr1	46501663	46501770	.	0	+
chr1	46646161	46646211	.	0	+
chr1	46649056	46649091	.	0	+
chr1	46713358	46713474	.	0	+
chr1	46744046	46744071	.	0	+
chr1	46769318	46769411	.	0	+
chr1	46775876	46775989	.	0	+
chr1	46782258	46782295	.	0	+
chr1	46782350	46782421	.	0	+
chr1	46806359	46806502	.	0	+
chr1	46859935	46860041	.	0	+
chr1	47644998	47645050	.	0	+
chr1	47657401	47657418	.	0	+
chr1	47799440	47799495	.	0	+
chr1	47799554	47799648	.	0	+
chr1	47799728	47799769	.	0	+
chr1	47834135	47834260	.	0	+
chr1	47838638	47838757	.	0	+
chr1	47840580	47840625	.	0	+
chr1	47840895	47840935	.	0	+
chr1	47843098	47843250	.	0	+
chr1	47844438	47844463	.	0	+
chr1	48688385	48688456	.	0	+
chr1	48703327	48703358	.	0	+
chr1	48714213	48714283	.	0	+
chr1	48901372	48901373	.	0	+
chr1	51434320	51434510	.	0	+
chr1	51435709	51435733	.	0	+
chr1	51435893	51435939	.	0	+
chr1	51701924	51702013	.	0	+
chr1	51737382	51737421	.	0	+
chr1	51983904	51983966	.	0	+
chr1	52082755	52082794	.	0	+
chr1	52195453	52195594	.	0	+
chr1	52238278	52238345	.	0	+
chr1	52246831	52246950	.	0	+
chr1	52247007	52247008	.	0	+
chr1	52248252	52248291	.	0	+
chr1	52250109	52250231	.	0	+
chr1	52251498	52251559	.	0	+
chr1	52253110	52253134	.	0	+
chr1	52253384	52253418	.	0	+
chr1	52253582	52253650	.	0	+
chr1	52253982	52254039	.	0	+
chr1	52485809	52485833	.	0	+
chr1	52520926	52520972	.	0	+
chr1	52521932	52522006	.	0	+
chr1	52552481	52552525	.	0	+
chr1	52552649	52552666	.	0	+
chr1	52554028	52554065	.	0	+
chr1	52607727	52607798	.	0	+
chr1	52704383	52704425	.	0	+
chr1	52812012	52812066	.	0	+
chr1	52812268	52812284	.	0	+
chr1	52870235	52870298	.	0	+
chr1	52882403	52882450	.	0	+
chr1	52882600	52882638	.	0	+
chr1	52883734	52883769	.	0	+
chr1	53068041	53068074	.	0	+
chr1	53192109	53192189	.	0	+
chr1	53287963	53287969	.	0	+
chr1	53392916	53393119	.	0	+
chr1	53407462	53407485	.	0	+
chr1	53416442	53416471	.	0	+
chr1	53420405	53420450	.	0	+
chr1	53442355	53442417	.	0	+
chr1	53453700	53453772	.	0	+
chr1	53480558	53480694	.	0	+
chr1	53493662	53493717	.	0	+
chr1	53504587	53504698	.	0	+
chr1	53513526	53513586	.	0	+
chr1	53516278	53516321	.	0	+
chr1	53516604	53516650	.	0	+
chr1	53517212	53517256	.	0	+
chr1	53662433	53662523	.	0	+
chr1	53679773	53679824	.	0	+
chr1	54359800	54359880	.	0	+
chr1	54411716	54411772	.	0	+
chr1	54411980	54412139	.	0	+
chr1	54417647	54417671	.	0	+
chr1	54433732	54433772	.	0	+
chr1	54519245	54519350	.	0	+
chr1	54665804	54665900	.	0	+
chr1	54666181	54666225	.	0	+
chr1	54670689	54670725	.	0	+
chr1	54671001	54671040	.	0	+
chr1	54675608	54675648	.	0	+
chr1	54678172	54678223	.	0	+
chr1	54681811	54681872	.	0	+
chr1	54681924	54681996	.	0	+
chr1	54683833	54684022	.	0	+
chr1	54691102	54691135	.	0	+
chr1	55007934	55007972	.	0	+
chr1	55181463	55181596	.	0	+
chr1	55183189	55183218	.	0	+
chr1	55316033	55316061	.	0	+
chr1	55505126	55505300	.	0	+
chr1	55530283	55530320	.	0	+
chr1	56656084	56656134	.	0	+
chr1	56880578	56880610	.	0	+
chr1	56880734	56880763	.	0	+
chr1	57111000	57111047	.	0	+
chr1	57149922	57149926	.	0	+
chr1	57161603	57161647	.	0	+
chr1	57161725	57161731	.	0	+
chr1	57173692	57173715	.	0	+
chr1	57176644	57176668	.	0	+
chr1	57179275	57179350	.	0	+
chr1	57320408	57320557	.	0	+
chr1	57349256	57349290	.	0	+
chr1	59762454	59762498	.	0	+
chr1	59977969	59978045	.	0	+
chr1	60133025	60133028	.	0	+
chr1	60163303	60163357	.	0	+
chr1	60280575	60280702	.	0	+
chr1	60299077	60299091	.	0	+
chr1	60299148	60299180	.	0	+
chr1	60306027	60306036	.	0	+
chr1	60309103	60309122	.	0	+
chr1	60314057	60314089	.	0	+
chr1	60314784	60314818	.	0	+
chr1	60325857	60325890	.	0	+
chr1	60338485	60338542	.	0	+
chr1	60338813	60338859	.	0	+
chr1	60339550	60339595	.	0	+
chr1	60341648	60341674	.	0	+
chr1	61547792	61547832	.	0	+
chr1	61548209	61548321	.	0	+
chr1	61575588	61575624	.	0	+
chr1	61581632	61581677	.	0	+
chr1	61691210	61691215	.	0	+
chr1	61755663	61755665	.	0	+
chr1	61921951	61921981	.	0	+
chr1	62208090	62208198	.	0	+
chr1	62902653	62902772	.	0	+
chr1	62907203	62907248	.	0	+
chr1	62907927	62907971	.	0	+
chr1	62910924	62910927	.	0	+
chr1	62911001	62911049	.	0	+
chr1	62913075	62913122	.	0	+
chr1	62914131	62914175	.	0	+
chr1	62915915	62915936	.	0	+
chr1	62917377	62917391	.	0	+
chr1	63063150	63063190	.	0	+
chr1	63153531	63153596	.	0	+
chr1	63249501	63249525	.	0	+
chr1	63249774	63249847	.	0	+
chr1	63833285	63833337	.	0	+
chr1	63902525	63902568	.	0	+
chr1	63989184	63989248	.	0	+
chr1	64058876	64059148	.	0	+
chr1	64059332	64059386	.	0	+
chr1	64095089	64095114	.	0	+
chr1	64100628	64100669	.	0	+
chr1	64104355	64104472	.	0	+
chr1	64114182	64114223	.	0	+
chr1	64114279	64114305	.	0	+
chr1	64117334	64117397	.	0	+
chr1	64120076	64120117	.	0	+
chr1	64125256	64125347	.	0	+
chr1	64125511	64125561	.	0	+
chr1	64125675	64125740	.	0	+
chr1	64125803	64125886	.	0	+
chr1	64239657	64239697	.	0	+
chr1	65210736	65210771	.	0	+
chr1	65613200	65613358	.	0	+
chr1	65613759	65613892	.	0	+
chr1	65614666	65614791	.	0	+
chr1	65656464	65656483	.	0	+
chr1	65694377	65694388	.	0	+
chr1	65696954	65697003	.	0	+
chr1	65697703	65697773	.	0	+
chr1	65770481	65770483	.	0	+
chr1	65886213	65886402	.	0	+
chr1	65890978	65891043	.	0	+
chr1	65897493	65897599	.	0	+
chr1	65898774	65898825	.	0	+
chr1	65898929	65898974	.	0	+
chr1	65899250	65899319	.	0	+
chr1	65901634	65901651	.	0	+
chr1	67152970	67152971	.	0	+
chr1	67390582	67390714	.	0	+
chr1	67396030	67396084	.	0	+
chr1	67423825	67423874	.	0	+
chr1	67436574	67436598	.	0	+
chr1	67438575	67438675	.	0	+
chr1	67451743	67451746	.	0	+
chr1	68000565	68000597	.	0	+
chr1	68150858	68150949	.	0	+
chr1	68151052	68151094	.	0	+
chr1	68151685	68151747	.	0	+
chr1	68152227	68152271	.	0	+
chr1	68153552	68153647	.	0	+
chr1	68153927	68153961	.	0	+
chr1	70671351	70671452	.	0	+
chr1	70687017	70687197	.	0	+
chr1	70687478	70687502	.	0	+
chr1	70692141	70692198	.	0	+
chr1	70693403	70693443	.	0	+
chr1	70694096	70694137	.	0	+
chr1	70696333	70696395	.	0	+
chr1	70696715	70696747	.	0	+
chr1	70696952	70697008	.	0	+
chr1	70697928	70698061	.	0	+
chr1	70700375	70700443	.	0	+
chr1	70701158	70701234	.	0	+
chr1	70703123	70703197	.	0	+
chr1	70705125	70705204	.	0	+
chr1	70710356	70710499	.	0	+
chr1	70712501	70712548	.	0	+
chr1	70712831	70712833	.	0	+
chr1	70715631	70715775	.	0	+
chr1	70716028	70716089	.	0	+
chr1	70716481	70716541	.	0	+
chr1	70717368	70717404	.	0	+
chr1	70717612	70717675	.	0	+
chr1	70820456	70820544	.	0	+
chr1	70876891	70876985	.	0	+
chr1	70905057	70905084	.	0	+
chr1	71547021	71547058	.	0	+
chr1	72740306	72740320	.	0	+
chr1	73570460	73570464	.	0	+
chr1	74663910	74663999	.	0	+
chr1	75198342	75198386	.	0	+
chr1	75198772	75199020	.	0	+
chr1	75202221	75202272	.	0	+
chr1	75218002	75218041	.	0	+
chr1	75229577	75229617	.	0	+
chr1	75229979	75230089	.	0	+
chr1	76190366	76190503	.	0	+
chr1	76194080	76194117	.	0	+
chr1	76198545	76198578	.	0	+
chr1	76199205	76199314	.	0	+
chr1	76200465	76200557	.	0	+
chr1	76205663	76205763	.	0	+
chr1	76215097	76215219	.	0	+
chr1	76251850	76251955	.	0	+
chr1	76252233	76252269	.	0	+
chr1	76252728	76252757	.	0	+
chr1	76252834	76252870	.	0	+
chr1	76253893	76253907	.	0	+
chr1	76254855	76254914	.	0	+
chr1	76254970	76254992	.	0	+
chr1	76255203	76255239	.	0	+
chr1	76256927	76256997	.	0	+
chr1	76259764	76259919	.	0	+
chr1	76260167	76260450	.	0	+
chr1	76260700	76260739	.	0	+
chr1	77165436	77165439	.	0	+
chr1	77165565	77165582	.	0	+
chr1	77166085	77166099	.	0	+
chr1	77166641	77166662	.	0	+
chr1	77436903	77436909	.	0	+
chr1	78245284	78245328	.	0	+
chr1	78313076	78313079	.	0	+
chr1	78343312	78343335	.	0	+
chr1	78343450	78343493	.	0	+
chr1	78395667	78395670	.	0	+
chr1	78444850	78444895	.	0	+
chr1	78444952	78445016	.	0	+
chr1	78470484	78470623	.	0	+
chr1	78483501	78483549	.	0	+
chr1	78511704	78511767	.	0	+
chr1	78511951	78511995	.	0	+
chr1	78546380	78546422	.	0	+
chr1	78557293	78557299	.	0	+
chr1	78557522	78557537	.	0	+
chr1	78601352	78601396	.	0	+
chr1	78603521	78603522	.	0	+
chr1	79132327	79132331	.	0	+
chr1	79214888	79214901	.	0	+
chr1	82267113	82267175	.	0	+
chr1	82409030	82409033	.	0	+
chr1	82434877	82434909	.	0	+
chr1	84543657	84543680	.	0	+
chr1	84944932	84944999	.	0	+
chr1	84963110	84963131	.	0	+
chr1	84963275	84963311	.	0	+
chr1	84971950	84972008	.	0	+
chr1	86046438	86046446	.	0	+
chr1	86048425	86048474	.	0	+
chr1	86049274	86049319	.	0	+
chr1	87170227	87170299	.	0	+
chr1	87170452	87170623	.	0	+
chr1	87185263	87185291	.	0	+
chr1	87208037	87208081	.	0	+
chr1	87208859	87208888	.	0	+
chr1	87328678	87328729	.	0	+
chr1	87380295	87380448	.	0	+
chr1	87380727	87380791	.	0	+
chr1	87512282	87512298	.	0	+
chr1	87538679	87538714	.	0	+
chr1	87558253	87558322	.	0	+
chr1	87569214	87569249	.	0	+
chr1	87570758	87570825	.	0	+
chr1	87571550	87571600	.	0	+
chr1	87571842	87571875	.	0	+
chr1	87572176	87572219	.	0	+
chr1	87572351	87572361	.	0	+
chr1	87573055	87573124	.	0	+
chr1	87574851	87574897	.	0	+
chr1	87575576	87575609	.	0	+
chr1	87794134	87794199	.	0	+
chr1	87794508	87794623	.	0	+
chr1	87797700	87797789	.	0	+
chr1	87805225	87805316	.	0	+
chr1	87805728	87805794	.	0	+
chr1	87810732	87810787	.	0	+
chr1	89113127	89113181	.	0	+
chr1	89149893	89150047	.	0	+
chr1	89150226	89150288	.	0	+
chr1	89206666	89206699	.	0	+
chr1	89236151	89236153	.	0	+
chr1	89273365	89273400	.	0	+
chr1	89279360	89279394	.	0	+
chr1	89290011	89290049	.	0	+
chr1	89294257	89294277	.	0	+
chr1	89299633	89299690	.	0	+
chr1	89990381	89990445	.	0	+
chr1	90060003	90060010	.	0	+
chr1	90286509	90286600	.	0	+
chr1	90287403	90287450	.	0	+
chr1	90308991	90309023	.	0	+
chr1	90309205	90309260	.	0	+
chr1	90398675	90398721	.	0	+
chr1	90401423	90401435	.	0	+
chr1	90460666	90460769	.	0	+
chr1	90473075	90473120	.	0	+
chr1	90473187	90473228	.	0	+
chr1	90475638	90475662	.	0	+
chr1	90478715	90478773	.	0	+
chr1	90486346	90486365	.	0	+
chr1	90487855	90487883	.	0	+
chr1	90492895	90492996	.	0	+
chr1	90493126	90493173	.	0	+
chr1	91966384	91966446	.	0	+
chr1	92108530	92108544	.	0	+
chr1	92108602	92108607	.	0	+
chr1	92109475	92109486	.	0	+
chr1	92591017	92591031	.	0	+
chr1	92591191	92591198	.	0	+
chr1	92591296	92591310	.	0	+
chr1	92591830	92591839	.	0	+
chr1	92764561	92764648	.	0	+
chr1	93297531	93297699	.	0	+
chr1	93298302	93298352	.	0	+
chr1	93299098	93299187	.	0	+
chr1	93300357	93300375	.	0	+
chr1	93301257	93301274	.	0	+
chr1	93303047	93303069	.	0	+
chr1	93306191	93306199	.	0	+
chr1	93307304	93307470	.	0	+
chr1	93544787	93544883	.	0	+
chr1	93575924	93575959	.	0	+
chr1	93581027	93581138	.	0	+
chr1	93594934	93594976	.	0	+
chr1	93599643	93599668	.	0	+
chr1	93599728	93599755	.	0	+
chr1	93603201	93603248	.	0	+
chr1	93646253	93646323	.	0	+
chr1	93811439	93811542	.	0	+
chr1	93812100	93812163	.	0	+
chr1	93826601	93826648	.	0	+
chr1	93913610	93913717	.	0	+
chr1	93913808	93913844	.	0	+
chr1	93988894	93988988	.	0	+
chr1	93989830	93989857	.	0	+
chr1	93995221	93995274	.	0	+
chr1	94000400	94000434	.	0	+
chr1	94009706	94009746	.	0	+
chr1	94012416	94012460	.	0	+
chr1	94012900	94012961	.	0	+
chr1	94016575	94016612	.	0	+
chr1	94017518	94017552	.	0	+
chr1	94018034	94018072	.	0	+
chr1	94019958	94020000	.	0	+
chr1	94057514	94057598	.	0	+
chr1	94057725	94057919	.	0	+
chr1	94057981	94058021	.	0	+
chr1	94059930	94060007	.	0	+
chr1	94071076	94071100	.	0	+
chr1	94071451	94071507	.	0	+
chr1	94073528	94073575	.	0	+
chr1	94074405	94074449	.	0	+
chr1	94076108	94076137	.	0	+
chr1	94344827	94344865	.	0	+
chr1	94850602	94850688	.	0	+
chr1	94883935	94884064	.	0	+
chr1	94919472	94919481	.	0	+
chr1	94930327	94930396	.	0	+
chr1	94933476	94933515	.	0	+
chr1	94941261	94941294	.	0	+
chr1	94944952	94944983	.	0	+
chr1	94946018	94946067	.	0	+
chr1	94948756	94948796	.	0	+
chr1	94953097	94953124	.	0	+
chr1	94953481	94953518	.	0	+
chr1	94955277	94955323	.	0	+
chr1	94955454	94955500	.	0	+
chr1	94964161	94964172	.	0	+
chr1	94972132	94972173	.	0	+
chr1	94983328	94983374	.	0	+
chr1	94983871	94983892	.	0	+
chr1	95392893	95393000	.	0	+
chr1	95394624	95394641	.	0	+
chr1	95582427	95582466	.	0	+
chr1	95614256	95614287	.	0	+
chr1	95659369	95659401	.	0	+
chr1	95660857	95660863	.	0	+
chr1	95699703	95699808	.	0	+
chr1	95710272	95710281	.	0	+
chr1	95712484	95712495	.	0	+
chr1	95712710	95712755	.	0	+
chr1	97187318	97187400	.	0	+
chr1	98011653	98011673	.	0	+
chr1	98011888	98011909	.	0	+
chr1	98012612	98012624	.	0	+
chr1	99127196	99127274	.	0	+
chr1	99127375	99127447	.	0	+
chr1	99156702	99156712	.	0	+
chr1	99157098	99157124	.	0	+
chr1	99161106	99161123	.	0	+
chr1	99225954	99226000	.	0	+
chr1	99474079	99474083	.	0	+
chr1	100111393	100111521	.	0	+
chr1	100159844	100159847	.	0	+
chr1	100315623	100315697	.	0	+
chr1	100316529	100316552	.	0	+
chr1	100358051	100358099	.	0	+
chr1	100361879	100361915	.	0	+
chr1	100376263	100376289	.	0	+
chr1	100389519	100389541	.	0	+
chr1	100435534	100435692	.	0	+
chr1	100477025	100477070	.	0	+
chr1	100480886	100480948	.	0	+
chr1	100488754	100488769	.	0	+
chr1	100503609	100503688	.	0	+
chr1	100527388	100527422	.	0	+
chr1	100533708	100533730	.	0	+
chr1	100534099	100534110	.	0	+
chr1	100544023	100544062	.	0	+
chr1	100548671	100548699	.	0	+
chr1	100598696	100598748	.	0	+
chr1	100606469	100606499	.	0	+
chr1	100678758	100678778	.	0	+
chr1	100731710	100731818	.	0	+
chr1	100733725	100733777	.	0	+
chr1	100736111	100736141	.	0	+
chr1	100740379	100740406	.	0	+
chr1	100750827	100750858	.	0	+
chr1	100757235	100757295	.	0	+
chr1	100818007	100818047	.	0	+
chr1	100985139	100985145	.	0	+
chr1	101195332	101195341	.	0	+
chr1	101360438	101360499	.	0	+
chr1	101361613	101361737	.	0	+
chr1	101376616	101376658	.	0	+
chr1	101440654	101440690	.	0	+
chr1	101441476	101441511	.	0	+
chr1	101491400	101491462	.	0	+
chr1	104068295	104068374	.	0	+
chr1	104068566	104068650	.	0	+
chr1	104068838	104068862	.	0	+
chr1	106240706	106240715	.	0	+
chr1	106435542	106435544	.	0	+
chr1	106435777	106435795	.	0	+
chr1	106436093	106436100	.	0	+
chr1	107599284	107599344	.	0	+
chr1	107601328	107601348	.	0	+
chr1	107601428	107601471	.	0	+
chr1	109173314	109173315	.	0	+
chr1	109234914	109234986	.	0	+
chr1	109235303	109235344	.	0	+
chr1	109235465	109235490	.	0	+
chr1	109238326	109238370	.	0	+
chr1	109238658	109238687	.	0	+
chr1	109238907	109238974	.	0	+
chr1	109240587	109240616	.	0	+
chr1	109240952	109240998	.	0	+
chr1	109241203	109241326	.	0	+
chr1	109241825	109242100	.	0	+
chr1	109242151	109242325	.	0	+
chr1	109289233	109289350	.	0	+
chr1	109315327	109315389	.	0	+
chr1	109342836	109342872	.	0	+
chr1	109350076	109350117	.	0	+
chr1	109351513	109351538	.	0	+
chr1	109419594	109419650	.	0	+
chr1	109419725	109419809	.	0	+
chr1	109633333	109633475	.	0	+
chr1	109635505	109635543	.	0	+
chr1	109637562	109637600	.	0	+
chr1	109639355	109639488	.	0	+
chr1	109642775	109642856	.	0	+
chr1	109756460	109756699	.	0	+
chr1	109766593	109766649	.	0	+
chr1	109770969	109771018	.	0	+
chr1	109772091	109772137	.	0	+
chr1	109773484	109773516	.	0	+
chr1	109773576	109773644	.	0	+
chr1	109774253	109774390	.	0	+
chr1	109777827	109777967	.	0	+
chr1	109779859	109779963	.	0	+
chr1	109780350	109780396	.	0	+
chr1	109780617	109780750	.	0	+
chr1	109969426	109969462	.	0	+
chr1	110026559	110026603	.	0	+
chr1	110036679	110036735	.	0	+
chr1	110091184	110091321	.	0	+
chr1	110091377	110091424	.	0	+
chr1	110116514	110116626	.	0	+
chr1	110121819	110121961	.	0	+
chr1	110134978	110135021	.	0	+
chr1	110136104	110136139	.	0	+
chr1	110162445	110162545	.	0	+
chr1	110163207	110163263	.	0	+
chr1	110174606	110174650	.	0	+
chr1	110198689	110198774	.	0	+
chr1	110198905	110198989	.	0	+
chr1	110201435	110201463	.	0	+
chr1	110208038	110208066	.	0	+
chr1	110210626	110210724	.	0	+
chr1	110453435	110453472	.	0	+
chr1	110456921	110456970	.	0	+
chr1	110527304	110527430	.	0	+
chr1	110527705	110527750	.	0	+
chr1	110553903	110553950	.	0	+
chr1	110554982	110555042	.	0	+
chr1	110555514	110555574	.	0	+
chr1	110557380	110557457	.	0	+
chr1	110558045	110558135	.	0	+
chr1	110558964	110559023	.	0	+
chr1	110559286	110559317	.	0	+
chr1	110560562	110560617	.	0	+
chr1	110560992	110561025	.	0	+
chr1	110561200	110561249	.	0	+
chr1	110561669	110561695	.	0	+
chr1	110562196	110562249	.	0	+
chr1	110563349	110563451	.	0	+
chr1	110564288	110564350	.	0	+
chr1	110564552	110564584	.	0	+
chr1	110564726	110564768	.	0	+
chr1	110565025	110565074	.	0	+
chr1	110565827	110565873	.	0	+
chr1	110566237	110566326	.	0	+
chr1	110577218	110577252	.	0	+
chr1	110586337	110586399	.	0	+
chr1	110597134	110597165	.	0	+
chr1	110882044	110882094	.	0	+
chr1	110884889	110884917	.	0	+
chr1	111682076	111682122	.	0	+
chr1	111682439	111682491	.	0	+
chr1	111682808	111682944	.	0	+
chr1	111690259	111690298	.	0	+
chr1	111702110	111702130	.	0	+
chr1	111703775	111703855	.	0	+
chr1	111724890	111724912	.	0	+
chr1	111725420	111725441	.	0	+
chr1	111727525	111727565	.	0	+
chr1	111992046	111992179	.	0	+
chr1	111996844	111996921	.	0	+
chr1	111998705	111998737	.	0	+
chr1	111999276	111999318	.	0	+
chr1	112002167	112002235	.	0	+
chr1	112003541	112003546	.	0	+
chr1	112084711	112084719	.	0	+
chr1	112162353	112162449	.	0	+
chr1	112162524	112162541	.	0	+
chr1	112233945	112234019	.	0	+
chr1	112246055	112246071	.	0	+
chr1	112247010	112247055	.	0	+
chr1	112251779	112251824	.	0	+
chr1	112298496	112298554	.	0	+
chr1	112938818	112938896	.	0	+
chr1	113161776	113161865	.	0	+
chr1	113162327	113162482	.	0	+
chr1	113193350	113193359	.	0	+
chr1	113193568	113193571	.	0	+
chr1	113197084	113197124	.	0	+
chr1	113212948	113212968	.	0	+
chr1	113214020	113214117	.	0	+
chr1	113217037	113217145	.	0	+
chr1	113217276	113217392	.	0	+
chr1	113217565	113217611	.	0	+
chr1	113235550	113235584	.	0	+
chr1	113241042	113241060	.	0	+
chr1	113243278	113243330	.	0	+
chr1	113499050	113499094	.	0	+
chr1	113615784	113615871	.	0	+
chr1	113662141	113662173	.	0	+
chr1	113711578	113711592	.	0	+
chr1	113711766	113711767	.	0	+
chr1	113933044	113933156	.	0	+
chr1	113949699	113949712	.	0	+
chr1	113992280	113992321	.	0	+
chr1	114233747	114233759	.	0	+
chr1	114447926	114448039	.	0	+
chr1	114472226	114472299	.	0	+
chr1	114472464	114472488	.	0	+
chr1	114516271	114516317	.	0	+
chr1	114519827	114519844	.	0	+
chr1	114520265	114520309	.	0	+
chr1	114522050	114522111	.	0	+
chr1	114524809	114524811	.	0	+
chr1	115078836	115078851	.	0	+
chr1	115078967	115078975	.	0	+
chr1	115079165	115079173	.	0	+
chr1	115268839	115268866	.	0	+
chr1	115275258	115275318	.	0	+
chr1	116107649	116107676	.	0	+
chr1	116184566	116184620	.	0	+
chr1	116184883	116184932	.	0	+
chr1	116459221	116459222	.	0	+
chr1	116653989	116654026	.	0	+
chr1	116654425	116654473	.	0	+
chr1	116654801	116654809	.	0	+
chr1	116677500	116677532	.	0	+
chr1	116915787	116915949	.	0	+
chr1	116916027	116916126	.	0	+
chr1	116926627	116926727	.	0	+
chr1	116927400	116927465	.	0	+
chr1	116929905	116930095	.	0	+
chr1	116930748	116930840	.	0	+
chr1	116931260	116931336	.	0	+
chr1	116931525	116931611	.	0	+
chr1	116932048	116932310	.	0	+
chr1	116932833	116932921	.	0	+
chr1	116932981	116933012	.	0	+
chr1	116933400	116933493	.	0	+
chr1	116935471	116935557	.	0	+
chr1	116936277	116936325	.	0	+
chr1	116937730	116937886	.	0	+
chr1	116939212	116939316	.	0	+
chr1	116940507	116940661	.	0	+
chr1	116941239	116941331	.	0	+
chr1	116941626	116941689	.	0	+
chr1	116942036	116942166	.	0	+
chr1	116943473	116943537	.	0	+
chr1	116943802	116943882	.	0	+
chr1	116944172	116944278	.	0	+
chr1	116946500	116946598	.	0	+
chr1	116947026	116947052	.	0	+
chr1	116947200	116947363	.	0	+
chr1	117008799	117008924	.	0	+
chr1	117073105	117073124	.	0	+
chr1	117077272	117077299	.	0	+
chr1	117077552	117077582	.	0	+
chr1	117079129	117079149	.	0	+
chr1	117452501	117452544	.	0	+
chr1	117602905	117602970	.	0	+
chr1	117909456	117909531	.	0	+
chr1	117910034	117910115	.	0	+
chr1	117911045	117911065	.	0	+
chr1	117944806	117944831	.	0	+
chr1	117948209	117948247	.	0	+
chr1	117957339	117957373	.	0	+
chr1	118066218	118066238	.	0	+
chr1	118066665	118066699	.	0	+
chr1	118068552	118068599	.	0	+
chr1	118071352	118071388	.	0	+
chr1	118472336	118472475	.	0	+
chr1	118477177	118477216	.	0	+
chr1	118485075	118485085	.	0	+
chr1	118486156	118486177	.	0	+
chr1	118495229	118495256	.	0	+
chr1	118502018	118502068	.	0	+
chr1	119682996	119683066	.	0	+
chr1	119693275	119693276	.	0	+
chr1	120254482	120254593	.	0	+
chr1	120254702	120254738	.	0	+
chr1	120263877	120263921	.	0	+
chr1	120267652	120267698	.	0	+
chr1	120277249	120277296	.	0	+
chr1	120277943	120278041	.	0	+
chr1	120279732	120279774	.	0	+
chr1	120279826	120279890	.	0	+
chr1	120283007	120283119	.	0	+
chr1	120284387	120284448	.	0	+
chr1	120285602	120285646	.	0	+
chr1	120286558	120286588	.	0	+
chr1	120286725	120286800	.	0	+
chr1	121260882	121260931	.	0	+
chr1	143913805	143913820	.	0	+
chr1	145096367	145096624	.	0	+
chr1	145098226	145098237	.	0	+
chr1	145103903	145103941	.	0	+
chr1	145109522	145109567	.	0	+
chr1	145116703	145116765	.	0	+
chr1	145117379	145117446	.	0	+
chr1	145117626	145117695	.	0	+
chr1	145209094	145209144	.	0	+
chr1	145382755	145382761	.	0	+
chr1	145438438	145438516	.	0	+
chr1	145438729	145438749	.	0	+
chr1	145441177	145441225	.	0	+
chr1	145441311	145441339	.	0	+
chr1	145442455	145442502	.	0	+
chr1	145442556	145442608	.	0	+
chr1	145477017	145477109	.	0	+
chr1	145477354	145477385	.	0	+
chr1	145487363	145487445	.	0	+
chr1	145500787	145500806	.	0	+
chr1	145507598	145507616	.	0	+
chr1	145509293	145509303	.	0	+
chr1	145509661	145509664	.	0	+
chr1	145510898	145510919	.	0	+
chr1	145511709	145511746	.	0	+
chr1	145516340	145516406	.	0	+
chr1	145523289	145523317	.	0	+
chr1	145523652	145523698	.	0	+
chr1	145525000	145525050	.	0	+
chr1	145575229	145575336	.	0	+
chr1	145575986	145576070	.	0	+
chr1	145586454	145586472	.	0	+
chr1	145610944	145611040	.	0	+
chr1	145661565	145661577	.	0	+
chr1	145683578	145683620	.	0	+
chr1	145690478	145690524	.	0	+
chr1	145726725	145726833	.	0	+
chr1	145727643	145727724	.	0	+
chr1	145747091	145747103	.	0	+
chr1	145747202	145747234	.	0	+
chr1	145748527	145748555	.	0	+
chr1	146644310	146644396	.	0	+
chr1	146647526	146647575	.	0	+
chr1	146649088	146649137	.	0	+
chr1	146649839	146649851	.	0	+
chr1	146649916	146649934	.	0	+
chr1	146650141	146650164	.	0	+
chr1	146650270	146650294	.	0	+
chr1	146650512	146650532	.	0	+
chr1	146650701	146650714	.	0	+
chr1	146650805	146650826	.	0	+
chr1	146651025	146651091	.	0	+
chr1	146651435	146651468	.	0	+
chr1	146714085	146714121	.	0	+
chr1	146714302	146714465	.	0	+
chr1	146714768	146714819	.	0	+
chr1	146724277	146724372	.	0	+
chr1	146726534	146726596	.	0	+
chr1	146727497	146727549	.	0	+
chr1	146731480	146731514	.	0	+
chr1	146731569	146731573	.	0	+
chr1	146736155	146736218	.	0	+
chr1	146737600	146737725	.	0	+
chr1	146739083	146739178	.	0	+
chr1	146740404	146740548	.	0	+
chr1	146742564	146742615	.	0	+
chr1	146743802	146743900	.	0	+
chr1	146747008	146747046	.	0	+
chr1	146747765	146747886	.	0	+
chr1	146751701	146751842	.	0	+
chr1	146756019	146756048	.	0	+
chr1	146756998	146757044	.	0	+
chr1	146757104	146757142	.	0	+
chr1	146758125	146758156	.	0	+
chr1	146759314	146759365	.	0	+
chr1	146763158	146763198	.	0	+
chr1	146765294	146765380	.	0	+
chr1	146766106	146766175	.	0	+
chr1	146767276	146767418	.	0	+
chr1	147072001	147072056	.	0	+
chr1	147084907	147084958	.	0	+
chr1	147096860	147096900	.	0	+
chr1	148556048	148556064	.	0	+
chr1	148556362	148556399	.	0	+
chr1	148928307	148928339	.	0	+
chr1	148930917	148930960	.	0	+
chr1	148931044	148931074	.	0	+
chr1	148945546	148945555	.	0	+
chr1	148947963	148947977	.	0	+
chr1	149858455	149858481	.	0	+
chr1	149871117	149871190	.	0	+
chr1	150039331	150039394	.	0	+
chr1	150039806	150039943	.	0	+
chr1	150131701	150131768	.	0	+
chr1	150230186	150230298	.	0	+
chr1	150237323	150237348	.	0	+
chr1	150266255	150266369	.	0	+
chr1	150266822	150266843	.	0	+
chr1	150280525	150280587	.	0	+
chr1	150280655	150280756	.	0	+
chr1	150282029	150282062	.	0	+
chr1	150293964	150294037	.	0	+
chr1	150297375	150297419	.	0	+
chr1	150325583	150325647	.	0	+
chr1	150336621	150336712	.	0	+
chr1	150337147	150337184	.	0	+
chr1	150445736	150445886	.	0	+
chr1	150446082	150446115	.	0	+
chr1	150459856	150459949	.	0	+
chr1	150480576	150480585	.	0	+
chr1	150504927	150504965	.	0	+
chr1	150521835	150521938	.	0	+
chr1	150522216	150522257	.	0	+
chr1	150533326	150533370	.	0	+
chr1	150602281	150602324	.	0	+
chr1	150898788	150898939	.	0	+
chr1	150900176	150900215	.	0	+
chr1	150931822	150931843	.	0	+
chr1	150937045	150937078	.	0	+
chr1	150937143	150937161	.	0	+
chr1	150954461	150954599	.	0	+
chr1	150954750	150954818	.	0	+
chr1	150980891	150981115	.	0	+
chr1	151008004	151008067	.	0	+
chr1	151020179	151020317	.	0	+
chr1	151138480	151138647	.	0	+
chr1	151138953	151138995	.	0	+
chr1	151140780	151140815	.	0	+
chr1	151141457	151141565	.	0	+
chr1	151170977	151171098	.	0	+
chr1	151171447	151171493	.	0	+
chr1	151172660	151172692	.	0	+
chr1	151172907	151172912	.	0	+
chr1	151220814	151220848	.	0	+
chr1	151221727	151221756	.	0	+
chr1	151221859	151221891	.	0	+
chr1	151227190	151227285	.	0	+
chr1	151234638	151234700	.	0	+
chr1	151236464	151236470	.	0	+
chr1	151237310	151237369	.	0	+
chr1	151237643	151237656	.	0	+
chr1	151238001	151238014	.	0	+
chr1	151238478	151238525	.	0	+
chr1	151238825	151238875	.	0	+
chr1	151239822	151239841	.	0	+
chr1	151253984	151254024	.	0	+
chr1	151254718	151254805	.	0	+
chr1	151264225	151264273	.	0	+
chr1	151372007	151372087	.	0	+
chr1	151372155	151372184	.	0	+
chr1	151372460	151372545	.	0	+
chr1	151372635	151372665	.	0	+
chr1	151372907	151373046	.	0	+
chr1	151373675	151373744	.	0	+
chr1	151374290	151374387	.	0	+
chr1	151512775	151512817	.	0	+
chr1	151535062	151535085	.	0	+
chr1	151555928	151555971	.	0	+
chr1	151584452	151584550	.	0	+
chr1	151611376	151611425	.	0	+
chr1	151664988	151664991	.	0	+
chr1	151668855	151668925	.	0	+
chr1	151763288	151763341	.	0	+
chr1	152371947	152371969	.	0	+
chr1	153330326	153330329	.	0	+
chr1	153600795	153600948	.	0	+
chr1	153602984	153603118	.	0	+
chr1	153604173	153604261	.	0	+
chr1	153604434	153604487	.	0	+
chr1	153606503	153606567	.	0	+
chr1	153615719	153615746	.	0	+
chr1	153617834	153617884	.	0	+
chr1	153618476	153618523	.	0	+
chr1	153631119	153631211	.	0	+
chr1	153634193	153634269	.	0	+
chr1	153700524	153700544	.	0	+
chr1	153701189	153701218	.	0	+
chr1	153746383	153746447	.	0	+
chr1	153747729	153747793	.	0	+
chr1	153747858	153747897	.	0	+
chr1	153825283	153825300	.	0	+
chr1	153936180	153936245	.	0	+
chr1	153939935	153939999	.	0	+
chr1	153940297	153940412	.	0	+
chr1	153950202	153950220	.	0	+
chr1	153963218	153963284	.	0	+
chr1	153963524	153963533	.	0	+
chr1	153963689	153963725	.	0	+
chr1	154148605	154148610	.	0	+
chr1	154193270	154193462	.	0	+
chr1	154193776	154193849	.	0	+
chr1	154197531	154197642	.	0	+
chr1	154201090	154201124	.	0	+
chr1	154207065	154207121	.	0	+
chr1	154207187	154207224	.	0	+
chr1	154207668	154207694	.	0	+
chr1	154209005	154209088	.	0	+
chr1	154210808	154210849	.	0	+
chr1	154218701	154218749	.	0	+
chr1	154223562	154223600	.	0	+
chr1	154224001	154224040	.	0	+
chr1	154226429	154226513	.	0	+
chr1	154234092	154234123	.	0	+
chr1	154235605	154235672	.	0	+
chr1	154235826	154235893	.	0	+
chr1	154239002	154239045	.	0	+
chr1	154245028	154245175	.	0	+
chr1	154245252	154245298	.	0	+
chr1	154246289	154246297	.	0	+
chr1	154248241	154248296	.	0	+
chr1	154297984	154298051	.	0	+
chr1	154298527	154298528	.	0	+
chr1	154306428	154306464	.	0	+
chr1	154315942	154315970	.	0	+
chr1	154323641	154323671	.	0	+
chr1	154377753	154377846	.	0	+
chr1	154378042	154378083	.	0	+
chr1	154438731	154438775	.	0	+
chr1	154441811	154441839	.	0	+
chr1	154947075	154947175	.	0	+
chr1	154951602	154951614	.	0	+
chr1	154955800	154955890	.	0	+
chr1	154965529	154965563	.	0	+
chr1	154974748	154974850	.	0	+
chr1	154975107	154975140	.	0	+
chr1	154990959	154990973	.	0	+
chr1	155023741	155023870	.	0	+
chr1	155030434	155030497	.	0	+
chr1	155035156	155035191	.	0	+
chr1	155036171	155036241	.	0	+
chr1	155041879	155041946	.	0	+
chr1	155057413	155057522	.	0	+
chr1	155057950	155058050	.	0	+
chr1	155059916	155059940	.	0	+
chr1	155099853	155099975	.	0	+
chr1	155100303	155100449	.	0	+
chr1	155101817	155101857	.	0	+
chr1	155103809	155103873	.	0	+
chr1	155104076	155104128	.	0	+
chr1	155105759	155105788	.	0	+
chr1	155106419	155106470	.	0	+
chr1	155107100	155107335	.	0	+
chr1	155107826	155107886	.	0	+
chr1	155108287	155108400	.	0	+
chr1	155110928	155110929	.	0	+
chr1	155141884	155141906	.	0	+
chr1	155178577	155178619	.	0	+
chr1	155178992	155179123	.	0	+
chr1	155247202	155247283	.	0	+
chr1	155274569	155274632	.	0	+
chr1	155278501	155278815	.	0	+
chr1	155279948	155279997	.	0	+
chr1	155282056	155282097	.	0	+
chr1	155282226	155282279	.	0	+
chr1	155287972	155288022	.	0	+
chr1	155288476	155288517	.	0	+
chr1	155288605	155288624	.	0	+
chr1	155289604	155289625	.	0	+
chr1	155289718	155289734	.	0	+
chr1	155290198	155290246	.	0	+
chr1	155290354	155290431	.	0	+
chr1	155294210	155294368	.	0	+
chr1	155300839	155300860	.	0	+
chr1	155373666	155373669	.	0	+
chr1	155532736	155532783	.	0	+
chr1	155533000	155533038	.	0	+
chr1	155657735	155657758	.	0	+
chr1	155658838	155658940	.	0	+
chr1	155686801	155686888	.	0	+
chr1	155691330	155691373	.	0	+
chr1	155695167	155695199	.	0	+
chr1	155695716	155695774	.	0	+
chr1	155698844	155698871	.	0	+
chr1	155699076	155699125	.	0	+
chr1	155707975	155708050	.	0	+
chr1	155708284	155708290	.	0	+
chr1	155911370	155911419	.	0	+
chr1	155914738	155914840	.	0	+
chr1	156024521	156024695	.	0	+
chr1	156025153	156025181	.	0	+
chr1	156028210	156028259	.	0	+
chr1	156084438	156084573	.	0	+
chr1	156085001	156085045	.	0	+
chr1	156100404	156100447	.	0	+
chr1	156100501	156100541	.	0	+
chr1	156104186	156104296	.	0	+
chr1	156104554	156104624	.	0	+
chr1	156104701	156104742	.	0	+
chr1	156105001	156105045	.	0	+
chr1	156105687	156105714	.	0	+
chr1	156106156	156106192	.	0	+
chr1	156106950	156106984	.	0	+
chr1	156107441	156107470	.	0	+
chr1	156107591	156107627	.	0	+
chr1	156108450	156108495	.	0	+
chr1	156108883	156109014	.	0	+
chr1	156109488	156109550	.	0	+
chr1	156109746	156109796	.	0	+
chr1	156163856	156163907	.	0	+
chr1	156182769	156182817	.	0	+
chr1	156206229	156206275	.	0	+
chr1	156209427	156209494	.	0	+
chr1	156209558	156209624	.	0	+
chr1	156209776	156209792	.	0	+
chr1	156252694	156252745	.	0	+
chr1	156278770	156278840	.	0	+
chr1	156279005	156279040	.	0	+
chr1	156308326	156308375	.	0	+
chr1	156337728	156337767	.	0	+
chr1	156338969	156339047	.	0	+
chr1	156345487	156345515	.	0	+
chr1	156354965	156354990	.	0	+
chr1	156561537	156561595	.	0	+
chr1	156564001	156564048	.	0	+
chr1	156698259	156698296	.	0	+
chr1	156705528	156705547	.	0	+
chr1	156711927	156712050	.	0	+
chr1	156737268	156737373	.	0	+
chr1	156737881	156737924	.	0	+
chr1	156756395	156756413	.	0	+
chr1	156770531	156770584	.	0	+
chr1	160175119	160175186	.	0	+
chr1	160183506	160183540	.	0	+
chr1	160231501	160231547	.	0	+
chr1	160259208	160259234	.	0	+
chr1	160259775	160259844	.	0	+
chr1	160313067	160313251	.	0	+
chr1	160314507	160314568	.	0	+
chr1	160318782	160318836	.	0	+
chr1	160319338	160319363	.	0	+
chr1	160319424	160319440	.	0	+
chr1	160319888	160319922	.	0	+
chr1	160321009	160321049	.	0	+
chr1	160321501	160321576	.	0	+
chr1	160321880	160321925	.	0	+
chr1	160322675	160322744	.	0	+
chr1	160322942	160322988	.	0	+
chr1	160328586	160328675	.	0	+
chr1	160639990	160639998	.	0	+
chr1	161087860	161087942	.	0	+
chr1	161088134	161088200	.	0	+
chr1	161090726	161090846	.	0	+
chr1	161123529	161123574	.	0	+
chr1	161123744	161123887	.	0	+
chr1	161126737	161126761	.	0	+
chr1	161127897	161127966	.	0	+
chr1	161128200	161128250	.	0	+
chr1	161128500	161128616	.	0	+
chr1	161129256	161129309	.	0	+
chr1	161135335	161135356	.	0	+
chr1	161135445	161135475	.	0	+
chr1	161136164	161136310	.	0	+
chr1	161138907	161138934	.	0	+
chr1	161172123	161172248	.	0	+
chr1	161173250	161173313	.	0	+
chr1	161176192	161176225	.	0	+
chr1	161176281	161176336	.	0	+
chr1	161179310	161179363	.	0	+
chr1	161179853	161179924	.	0	+
chr1	161180086	161180125	.	0	+
chr1	161182146	161182194	.	0	+
chr1	161183162	161183216	.	0	+
chr1	161183434	161183469	.	0	+
chr1	161183944	161184014	.	0	+
chr1	161184109	161184163	.	0	+
chr1	161187293	161187311	.	0	+
chr1	161187618	161187665	.	0	+
chr1	161192080	161192149	.	0	+
chr1	161192207	161192261	.	0	+
chr1	161195831	161195899	.	0	+
chr1	161196339	161196373	.	0	+
chr1	161198028	161198068	.	0	+
chr1	161284163	161284216	.	0	+
chr1	161332591	161332617	.	0	+
chr1	161332826	161332841	.	0	+
chr1	161333088	161333109	.	0	+
chr1	161333359	161333389	.	0	+
chr1	161334019	161334027	.	0	+
chr1	161369157	161369219	.	0	+
chr1	161719539	161719611	.	0	+
chr1	161736016	161736166	.	0	+
chr1	161771930	161771961	.	0	+
chr1	161832999	161833083	.	0	+
chr1	161931165	161931192	.	0	+
chr1	162039477	162039523	.	0	+
chr1	162356490	162356512	.	0	+
chr1	162467593	162467671	.	0	+
chr1	162467976	162468020	.	0	+
chr1	162499074	162499107	.	0	+
chr1	162531267	162531399	.	0	+
chr1	162531488	162531543	.	0	+
chr1	162536080	162536106	.	0	+
chr1	162546599	162546674	.	0	+
chr1	162551070	162551169	.	0	+
chr1	162557310	162557340	.	0	+
chr1	162569574	162569604	.	0	+
chr1	162938012	162938013	.	0	+
chr1	163291679	163291865	.	0	+
chr1	163291970	163291981	.	0	+
chr1	163295815	163295924	.	0	+
chr1	163315561	163315609	.	0	+
chr1	163317552	163317592	.	0	+
chr1	163318730	163318779	.	0	+
chr1	163325479	163325521	.	0	+
chr1	164325977	164325979	.	0	+
chr1	165600087	165600121	.	0	+
chr1	165600441	165600509	.	0	+
chr1	165624746	165624784	.	0	+
chr1	165738254	165738291	.	0	+
chr1	165796728	165796761	.	0	+
chr1	165796815	165796875	.	0	+
chr1	165797028	165797098	.	0	+
chr1	165877099	165877224	.	0	+
chr1	165877282	165877326	.	0	+
chr1	165880685	165880710	.	0	+
chr1	166717138	166717145	.	0	+
chr1	166808679	166808769	.	0	+
chr1	166823114	166823117	.	0	+
chr1	167190090	167190159	.	0	+
chr1	167391152	167391169	.	0	+
chr1	167392252	167392274	.	0	+
[truncated: 57,390 more rows]
