# Supplementary material for: Detection and classification of peaks in 5' cap RNA sequencing data
Source: BMC Genomics. 2013 Oct 16;14(Suppl 5):S9. doi: 10.1186/1471-2164-14-S5-S9 (PMC3852351; doi:10.1186/1471-2164-14-S5-S9)
Supplement: Additional file 2 — Archive of all peak calls. Archive contains one BED file for each cell line. BED files can be viewed in any genome browser. [file 1471-2164-14-S5-S9-S2.zip › HUVEC.bed]

chr1	569902	569921	.	0	+
chr1	895947	896024	.	0	+
chr1	935840	935920	.	0	+
chr1	948804	948929	.	0	+
chr1	949358	949395	.	0	+
chr1	949832	949902	.	0	+
chr1	955446	955514	.	0	+
chr1	985040	985074	.	0	+
chr1	985802	985808	.	0	+
chr1	985878	985895	.	0	+
chr1	986128	986198	.	0	+
chr1	987105	987131	.	0	+
chr1	989825	989877	.	0	+
chr1	991390	991433	.	0	+
chr1	995055	995113	.	0	+
chr1	1167596	1167649	.	0	+
chr1	1168896	1168950	.	0	+
chr1	1190284	1190321	.	0	+
chr1	1237864	1237866	.	0	+
chr1	1243909	1244043	.	0	+
chr1	1244163	1244207	.	0	+
chr1	1246922	1246963	.	0	+
chr1	1260160	1260234	.	0	+
chr1	1260380	1260423	.	0	+
chr1	1263409	1263448	.	0	+
chr1	1334897	1334989	.	0	+
chr1	1336849	1336875	.	0	+
chr1	1371056	1371103	.	0	+
chr1	1407112	1407200	.	0	+
chr1	1447494	1447588	.	0	+
chr1	1470024	1470031	.	0	+
chr1	1550815	1550934	.	0	+
chr1	1551228	1551296	.	0	+
chr1	2238609	2238691	.	0	+
chr1	2241297	2241395	.	0	+
chr1	2323199	2323365	.	0	+
chr1	2327214	2327251	.	0	+
chr1	2334950	2334979	.	0	+
chr1	2335157	2335163	.	0	+
chr1	2485678	2485734	.	0	+
chr1	2487177	2487275	.	0	+
chr1	2487791	2487870	.	0	+
chr1	2517896	2517949	.	0	+
chr1	2518178	2518298	.	0	+
chr1	2518502	2518575	.	0	+
chr1	2848153	2848154	.	0	+
chr1	3541544	3541649	.	0	+
chr1	3541702	3541775	.	0	+
chr1	3542001	3542061	.	0	+
chr1	3542275	3542325	.	0	+
chr1	3545200	3545257	.	0	+
chr1	3546577	3546621	.	0	+
chr1	3689297	3689334	.	0	+
chr1	3773814	3773869	.	0	+
chr1	3774029	3774067	.	0	+
chr1	6052688	6052799	.	0	+
chr1	6640040	6640128	.	0	+
chr1	6673789	6673897	.	0	+
chr1	6682936	6683021	.	0	+
chr1	6685206	6685289	.	0	+
chr1	6845489	6845608	.	0	+
chr1	7446516	7446520	.	0	+
chr1	7764871	7764897	.	0	+
chr1	7829525	7829571	.	0	+
chr1	7831300	7831428	.	0	+
chr1	7833525	7833551	.	0	+
chr1	7837212	7837353	.	0	+
chr1	7838173	7838199	.	0	+
chr1	7841329	7841460	.	0	+
chr1	8014342	8014362	.	0	+
chr1	8021677	8021835	.	0	+
chr1	8022815	8022912	.	0	+
chr1	8025372	8025460	.	0	+
chr1	8029392	8029436	.	0	+
chr1	8044978	8045015	.	0	+
chr1	8368035	8368039	.	0	+
chr1	8378152	8378202	.	0	+
chr1	8938875	8938925	.	0	+
chr1	9242225	9242287	.	0	+
chr1	9251859	9251863	.	0	+
chr1	9294804	9294868	.	0	+
chr1	9294975	9295019	.	0	+
chr1	9329689	9329697	.	0	+
chr1	9352901	9352988	.	0	+
chr1	9353060	9353110	.	0	+
chr1	9415955	9415995	.	0	+
chr1	9417025	9417063	.	0	+
chr1	9599480	9599590	.	0	+
chr1	9648781	9648848	.	0	+
chr1	9648933	9648982	.	0	+
chr1	9749600	9749645	.	0	+
chr1	10003459	10003545	.	0	+
chr1	10092980	10093049	.	0	+
chr1	10093176	10093299	.	0	+
chr1	10240304	10240374	.	0	+
chr1	10270537	10270693	.	0	+
chr1	10367657	10367665	.	0	+
chr1	10459051	10459164	.	0	+
chr1	10459682	10459737	.	0	+
chr1	10460453	10460466	.	0	+
chr1	10460556	10460607	.	0	+
chr1	10463125	10463162	.	0	+
chr1	10464215	10464307	.	0	+
chr1	10471478	10471513	.	0	+
chr1	10480082	10480121	.	0	+
chr1	10490428	10490560	.	0	+
chr1	10490780	10490860	.	0	+
chr1	10534975	10535034	.	0	+
chr1	10583551	10583589	.	0	+
chr1	10689800	10689847	.	0	+
chr1	11072674	11072759	.	0	+
chr1	11073850	11073898	.	0	+
chr1	11080528	11080588	.	0	+
chr1	11082719	11082729	.	0	+
chr1	11083385	11083424	.	0	+
chr1	11083582	11083646	.	0	+
chr1	11083706	11083713	.	0	+
chr1	11333246	11333289	.	0	+
chr1	11333511	11333575	.	0	+
chr1	11346276	11346305	.	0	+
chr1	11714896	11714983	.	0	+
chr1	11724232	11724286	.	0	+
chr1	11724380	11724423	.	0	+
chr1	11751765	11751816	.	0	+
chr1	11796125	11796246	.	0	+
chr1	11866200	11866319	.	0	+
chr1	11994686	11994835	.	0	+
chr1	12008029	12008084	.	0	+
chr1	12009829	12009937	.	0	+
chr1	12010408	12010525	.	0	+
chr1	12012716	12012764	.	0	+
chr1	12014882	12014907	.	0	+
chr1	12016978	12017042	.	0	+
chr1	12018569	12018576	.	0	+
chr1	12020725	12020795	.	0	+
chr1	12024257	12024288	.	0	+
chr1	12024744	12024767	.	0	+
chr1	12025611	12025632	.	0	+
chr1	12026304	12026343	.	0	+
chr1	12027038	12027123	.	0	+
chr1	12030722	12030746	.	0	+
chr1	12035480	12035567	.	0	+
chr1	12040227	12040273	.	0	+
chr1	12040478	12040512	.	0	+
chr1	12073166	12073186	.	0	+
chr1	12073341	12073390	.	0	+
chr1	12079495	12079611	.	0	+
chr1	12092027	12092065	.	0	+
chr1	12227000	12227125	.	0	+
chr1	12269154	12269204	.	0	+
chr1	12290063	12290153	.	0	+
chr1	12493665	12493714	.	0	+
chr1	12570130	12570185	.	0	+
chr1	14026674	14026727	.	0	+
chr1	14075860	14075960	.	0	+
chr1	14113931	14113943	.	0	+
chr1	15250600	15250668	.	0	+
chr1	15479027	15479062	.	0	+
chr1	15480189	15480292	.	0	+
chr1	15480380	15480409	.	0	+
chr1	15736360	15736496	.	0	+
chr1	15752376	15752421	.	0	+
chr1	15753744	15753781	.	0	+
chr1	15755275	15755317	.	0	+
chr1	15853326	15853412	.	0	+
chr1	15894504	15894556	.	0	+
chr1	15897450	15897481	.	0	+
chr1	15931028	15931043	.	0	+
chr1	15943914	15943964	.	0	+
chr1	15944027	15944099	.	0	+
chr1	16010786	16010850	.	0	+
chr1	16011033	16011087	.	0	+
chr1	16051978	16052021	.	0	+
chr1	16054254	16054301	.	0	+
chr1	16061202	16061218	.	0	+
chr1	16084109	16084110	.	0	+
chr1	16084402	16084509	.	0	+
chr1	16084787	16084827	.	0	+
chr1	16085203	16085320	.	0	+
chr1	16091026	16091127	.	0	+
chr1	16091607	16091666	.	0	+
chr1	16093890	16093903	.	0	+
chr1	16095030	16095095	.	0	+
chr1	16097011	16097074	.	0	+
chr1	16101203	16101299	.	0	+
chr1	16103642	16103663	.	0	+
chr1	16111150	16111200	.	0	+
chr1	16113000	16113056	.	0	+
chr1	16154727	16154754	.	0	+
chr1	16154949	16154961	.	0	+
chr1	16174295	16174350	.	0	+
chr1	16266161	16266199	.	0	+
chr1	16266406	16266428	.	0	+
chr1	16693650	16693773	.	0	+
chr1	16723683	16723956	.	0	+
chr1	16724501	16724539	.	0	+
chr1	16767165	16767275	.	0	+
chr1	16770160	16770193	.	0	+
chr1	16774357	16774392	.	0	+
chr1	16774552	16774596	.	0	+
chr1	16778393	16778474	.	0	+
chr1	16786127	16786211	.	0	+
chr1	16786515	16786533	.	0	+
chr1	16847317	16847334	.	0	+
chr1	17231692	17231696	.	0	+
chr1	17240543	17240609	.	0	+
chr1	17248379	17248427	.	0	+
chr1	17287326	17287446	.	0	+
chr1	18912985	18912986	.	0	+
chr1	19536835	19536898	.	0	+
chr1	19578038	19578120	.	0	+
chr1	19578258	19578363	.	0	+
chr1	19584986	19585018	.	0	+
chr1	19638756	19638870	.	0	+
chr1	19923426	19923573	.	0	+
chr1	19934578	19934592	.	0	+
chr1	19970731	19970899	.	0	+
chr1	19983829	19983949	.	0	+
chr1	20208856	20208943	.	0	+
chr1	20915575	20915614	.	0	+
chr1	20959945	20960004	.	0	+
chr1	20964557	20964595	.	0	+
chr1	20977745	20977757	.	0	+
chr1	21724370	21724371	.	0	+
chr1	21766577	21766671	.	0	+
chr1	22148760	22148772	.	0	+
chr1	22351557	22351595	.	0	+
chr1	22351652	22351725	.	0	+
chr1	22351972	22352069	.	0	+
chr1	22379105	22379277	.	0	+
chr1	22416977	22417016	.	0	+
chr1	22418222	22418253	.	0	+
chr1	22418689	22418711	.	0	+
chr1	22419103	22419171	.	0	+
chr1	22419305	22419310	.	0	+
chr1	22755332	22755409	.	0	+
chr1	22778328	22778371	.	0	+
chr1	22828796	22828807	.	0	+
chr1	22855683	22855703	.	0	+
chr1	23037264	23037360	.	0	+
chr1	23235610	23235646	.	0	+
chr1	23239952	23239973	.	0	+
chr1	23240984	23241011	.	0	+
chr1	23345912	23346051	.	0	+
chr1	23376857	23376923	.	0	+
chr1	23385558	23385569	.	0	+
chr1	23403821	23403835	.	0	+
chr1	23405604	23405649	.	0	+
chr1	23406041	23406127	.	0	+
chr1	23408737	23408762	.	0	+
chr1	23961655	23961688	.	0	+
chr1	24018229	24018342	.	0	+
chr1	24018780	24018810	.	0	+
chr1	24019095	24019250	.	0	+
chr1	24020304	24020377	.	0	+
chr1	24021118	24021164	.	0	+
chr1	24022264	24022353	.	0	+
chr1	24022854	24022888	.	0	+
chr1	24069907	24069999	.	0	+
chr1	24104851	24104945	.	0	+
chr1	24117613	24117738	.	0	+
chr1	24118426	24118477	.	0	+
chr1	24285650	24285689	.	0	+
chr1	24285775	24285817	.	0	+
chr1	24286271	24286341	.	0	+
chr1	24288630	24288643	.	0	+
chr1	24740003	24740039	.	0	+
chr1	24742257	24742372	.	0	+
chr1	24829312	24829346	.	0	+
chr1	24969626	24969840	.	0	+
chr1	24970033	24970072	.	0	+
chr1	24972474	24972487	.	0	+
chr1	24973157	24973199	.	0	+
chr1	24975366	24975468	.	0	+
chr1	24995915	24995948	.	0	+
chr1	24996685	24996697	.	0	+
chr1	24997852	24997921	.	0	+
chr1	24999008	24999065	.	0	+
chr1	25071779	25072092	.	0	+
chr1	25087663	25087690	.	0	+
chr1	25124261	25124343	.	0	+
chr1	25140576	25140647	.	0	+
chr1	25166422	25166443	.	0	+
chr1	25168553	25168598	.	0	+
chr1	25169472	25169517	.	0	+
chr1	25170474	25170575	.	0	+
chr1	25664789	25665000	.	0	+
chr1	25666963	25667071	.	0	+
chr1	25669463	25669485	.	0	+
chr1	25678123	25678161	.	0	+
chr1	25679403	25679435	.	0	+
chr1	25687148	25687192	.	0	+
chr1	25688490	25688599	.	0	+
chr1	25757321	25757496	.	0	+
chr1	25757610	25757646	.	0	+
chr1	25810601	25810611	.	0	+
chr1	25810703	25810727	.	0	+
chr1	25825090	25825094	.	0	+
chr1	25870058	25870175	.	0	+
chr1	25895267	25895270	.	0	+
chr1	26126665	26126743	.	0	+
chr1	26137962	26137999	.	0	+
chr1	26138303	26138350	.	0	+
chr1	26143975	26144025	.	0	+
chr1	26144375	26144416	.	0	+
chr1	26144621	26144669	.	0	+
chr1	26146382	26146498	.	0	+
chr1	26146639	26146706	.	0	+
chr1	26156105	26156137	.	0	+
chr1	26227500	26227535	.	0	+
chr1	26228008	26228027	.	0	+
chr1	26438310	26438346	.	0	+
chr1	26451664	26451697	.	0	+
chr1	26485477	26485572	.	0	+
chr1	26488986	26489089	.	0	+
chr1	26496359	26496464	.	0	+
chr1	26560641	26560739	.	0	+
chr1	26606509	26606677	.	0	+
chr1	26607250	26607400	.	0	+
chr1	26607542	26607594	.	0	+
chr1	26607951	26607984	.	0	+
chr1	26758779	26758947	.	0	+
chr1	26798889	26798993	.	0	+
chr1	26799064	26799090	.	0	+
chr1	26856232	26856289	.	0	+
chr1	27022499	27022553	.	0	+
chr1	27056288	27056334	.	0	+
chr1	27057654	27057692	.	0	+
chr1	27092742	27092773	.	0	+
chr1	27102051	27102123	.	0	+
chr1	27114406	27114497	.	0	+
chr1	27114675	27114740	.	0	+
chr1	27153133	27153244	.	0	+
chr1	27180931	27180934	.	0	+
chr1	27182131	27182138	.	0	+
chr1	27248181	27248361	.	0	+
chr1	27268003	27268068	.	0	+
chr1	27272804	27272855	.	0	+
chr1	27320180	27320202	.	0	+
chr1	27561090	27561295	.	0	+
chr1	27634693	27634707	.	0	+
chr1	27648635	27648820	.	0	+
chr1	27662850	27662865	.	0	+
chr1	27719126	27719199	.	0	+
chr1	27976070	27976080	.	0	+
chr1	28052470	28052538	.	0	+
chr1	28099655	28099818	.	0	+
chr1	28150210	28150215	.	0	+
chr1	28157274	28157359	.	0	+
chr1	28176987	28177016	.	0	+
chr1	28177462	28177498	.	0	+
chr1	28177558	28177600	.	0	+
chr1	28199030	28199066	.	0	+
chr1	28286428	28286555	.	0	+
chr1	28562579	28562695	.	0	+
chr1	28562887	28562941	.	0	+
chr1	28564511	28564576	.	0	+
chr1	28586004	28586073	.	0	+
chr1	28655509	28655623	.	0	+
chr1	28696062	28696312	.	0	+
chr1	28764625	28764697	.	0	+
chr1	28785585	28785681	.	0	+
chr1	28800453	28800500	.	0	+
chr1	28802631	28802643	.	0	+
chr1	28821451	28821452	.	0	+
chr1	28826627	28826630	.	0	+
chr1	28832451	28832614	.	0	+
chr1	28835310	28835447	.	0	+
chr1	28836027	28836049	.	0	+
chr1	28837275	28837337	.	0	+
chr1	28844725	28844822	.	0	+
chr1	28863281	28863323	.	0	+
chr1	28865255	28865282	.	0	+
chr1	28865450	28865454	.	0	+
chr1	28879594	28879636	.	0	+
chr1	28904150	28904193	.	0	+
chr1	28918966	28919011	.	0	+
chr1	28995211	28995326	.	0	+
chr1	29063284	29063340	.	0	+
chr1	29063400	29063618	.	0	+
chr1	29064247	29064314	.	0	+
chr1	29068992	29069018	.	0	+
chr1	29069830	29069880	.	0	+
chr1	29070132	29070186	.	0	+
chr1	29213576	29213701	.	0	+
chr1	29241004	29241120	.	0	+
chr1	29241175	29241221	.	0	+
chr1	29313979	29314019	.	0	+
chr1	29446128	29446268	.	0	+
chr1	29446387	29446417	.	0	+
chr1	29475177	29475206	.	0	+
chr1	30214809	30214816	.	0	+
chr1	31769796	31769966	.	0	+
chr1	31810053	31810104	.	0	+
chr1	31811854	31811864	.	0	+
chr1	31819492	31819549	.	0	+
chr1	31821700	31821714	.	0	+
chr1	31886021	31886119	.	0	+
chr1	31899552	31899597	.	0	+
chr1	32041906	32042022	.	0	+
chr1	32042082	32042198	.	0	+
chr1	32042555	32042618	.	0	+
chr1	32042825	32042919	.	0	+
chr1	32043014	32043074	.	0	+
chr1	32043677	32043803	.	0	+
chr1	32044801	32044841	.	0	+
chr1	32046891	32046893	.	0	+
chr1	32048754	32048799	.	0	+
chr1	32049059	32049129	.	0	+
chr1	32049902	32049966	.	0	+
chr1	32050254	32050319	.	0	+
chr1	32051426	32051454	.	0	+
chr1	32052477	32052511	.	0	+
chr1	32053148	32053150	.	0	+
chr1	32053207	32053219	.	0	+
chr1	32135576	32135640	.	0	+
chr1	32479378	32479570	.	0	+
chr1	32479850	32479935	.	0	+
chr1	32495905	32495943	.	0	+
chr1	32508158	32508191	.	0	+
chr1	32508978	32509050	.	0	+
chr1	32509156	32509224	.	0	+
chr1	32509409	32509453	.	0	+
chr1	32510167	32510198	.	0	+
chr1	32514619	32514633	.	0	+
chr1	32537645	32537673	.	0	+
chr1	32538165	32538224	.	0	+
chr1	32538477	32538653	.	0	+
chr1	32539154	32539216	.	0	+
chr1	32573602	32573728	.	0	+
chr1	32636961	32637016	.	0	+
chr1	32638689	32638746	.	0	+
chr1	32640379	32640416	.	0	+
chr1	32641977	32642024	.	0	+
chr1	32645252	32645396	.	0	+
chr1	32645603	32645737	.	0	+
chr1	32646947	32647000	.	0	+
chr1	32655682	32655720	.	0	+
chr1	32657882	32657909	.	0	+
chr1	32666176	32666288	.	0	+
chr1	32667277	32667325	.	0	+
chr1	32670947	32670962	.	0	+
chr1	32671224	32671272	.	0	+
chr1	32687971	32688069	.	0	+
chr1	32697105	32697176	.	0	+
chr1	32712796	32712859	.	0	+
chr1	32757642	32757776	.	0	+
chr1	32796177	32796217	.	0	+
chr1	32796414	32796475	.	0	+
chr1	32797725	32797789	.	0	+
chr1	32798617	32798630	.	0	+
chr1	32798987	32799010	.	0	+
chr1	32799141	32799156	.	0	+
chr1	33004740	33004800	.	0	+
chr1	33005004	33005094	.	0	+
chr1	33116747	33116861	.	0	+
chr1	33123102	33123143	.	0	+
chr1	33145475	33145478	.	0	+
chr1	33283134	33283236	.	0	+
chr1	33283305	33283375	.	0	+
chr1	33722084	33722184	.	0	+
chr1	33747307	33747358	.	0	+
chr1	33938223	33938268	.	0	+
chr1	35258534	35258649	.	0	+
chr1	35261138	35261192	.	0	+
chr1	35530876	35530878	.	0	+
chr1	35544933	35545015	.	0	+
chr1	35581033	35581094	.	0	+
chr1	35657760	35657812	.	0	+
chr1	35734250	35734399	.	0	+
chr1	35734512	35734663	.	0	+
chr1	35836098	35836123	.	0	+
chr1	35855587	35855610	.	0	+
chr1	35879683	35879685	.	0	+
chr1	36023367	36023454	.	0	+
chr1	36321211	36321231	.	0	+
chr1	36348785	36348848	.	0	+
chr1	36385627	36385668	.	0	+
chr1	36386046	36386073	.	0	+
chr1	36389672	36389689	.	0	+
chr1	36395093	36395107	.	0	+
chr1	36396300	36396360	.	0	+
chr1	36396678	36396775	.	0	+
chr1	36554452	36554519	.	0	+
chr1	36554713	36554746	.	0	+
chr1	36555607	36555621	.	0	+
chr1	36621505	36621534	.	0	+
chr1	36621730	36621823	.	0	+
chr1	36646329	36646399	.	0	+
chr1	36689966	36690093	.	0	+
chr1	36752583	36752619	.	0	+
chr1	36752775	36752790	.	0	+
chr1	36762249	36762319	.	0	+
chr1	36769411	36769471	.	0	+
chr1	36769877	36769950	.	0	+
chr1	36770337	36770347	.	0	+
chr1	36772699	36772717	.	0	+
chr1	37940153	37940182	.	0	+
chr1	38022510	38022650	.	0	+
chr1	38158134	38158252	.	0	+
chr1	38273387	38273544	.	0	+
chr1	38273877	38273999	.	0	+
chr1	38274225	38274342	.	0	+
chr1	38275061	38275110	.	0	+
chr1	38478366	38478517	.	0	+
chr1	38484135	38484171	.	0	+
chr1	39175073	39175078	.	0	+
chr1	39325563	39325600	.	0	+
chr1	39325651	39325692	.	0	+
chr1	39456910	39457007	.	0	+
chr1	39491875	39492072	.	0	+
chr1	39494391	39494570	.	0	+
chr1	39500029	39500157	.	0	+
chr1	39571008	39571133	.	0	+
chr1	39589372	39589374	.	0	+
chr1	39632469	39632495	.	0	+
chr1	39670340	39670368	.	0	+
chr1	39670513	39670534	.	0	+
chr1	39670632	39670656	.	0	+
chr1	39734135	39734165	.	0	+
chr1	39791669	39791700	.	0	+
chr1	39816607	39816649	.	0	+
chr1	39830453	39830458	.	0	+
chr1	39854256	39854307	.	0	+
chr1	39874610	39874795	.	0	+
chr1	39875372	39875416	.	0	+
chr1	39875808	39875834	.	0	+
chr1	39876901	39876949	.	0	+
chr1	39888057	39888150	.	0	+
chr1	39893833	39893882	.	0	+
chr1	39895689	39895740	.	0	+
chr1	39900139	39900200	.	0	+
chr1	39901375	39901413	.	0	+
chr1	39903625	39903681	.	0	+
chr1	39904999	39905049	.	0	+
chr1	39906671	39906741	.	0	+
chr1	39918428	39918453	.	0	+
chr1	39924855	39924898	.	0	+
chr1	39926296	39926316	.	0	+
chr1	39926411	39926439	.	0	+
chr1	39951352	39951385	.	0	+
chr1	39951501	39951546	.	0	+
chr1	39952201	39952272	.	0	+
chr1	39952453	39952549	.	0	+
chr1	39980584	39980597	.	0	+
chr1	40183756	40183758	.	0	+
chr1	40204492	40204592	.	0	+
chr1	40219233	40219277	.	0	+
chr1	40420782	40420830	.	0	+
chr1	40506266	40506500	.	0	+
chr1	40525029	40525074	.	0	+
chr1	40535421	40535440	.	0	+
chr1	40535857	40535898	.	0	+
chr1	40537454	40537468	.	0	+
chr1	40538225	40538258	.	0	+
chr1	40627019	40627069	.	0	+
chr1	40723699	40723746	.	0	+
chr1	40723828	40724042	.	0	+
chr1	40733471	40733520	.	0	+
chr1	40758681	40758724	.	0	+
chr1	40759297	40759307	.	0	+
chr1	40759632	40759649	.	0	+
chr1	40839332	40839444	.	0	+
chr1	40915728	40915849	.	0	+
chr1	40942951	40943022	.	0	+
chr1	40974378	40974438	.	0	+
chr1	40997222	40997338	.	0	+
chr1	41157268	41157472	.	0	+
chr1	41174993	41175040	.	0	+
chr1	41236038	41236042	.	0	+
chr1	41236626	41236654	.	0	+
chr1	41445309	41445468	.	0	+
chr1	41478026	41478075	.	0	+
chr1	41483486	41483487	.	0	+
chr1	42657152	42657199	.	0	+
chr1	42922180	42922260	.	0	+
chr1	43124012	43124139	.	0	+
chr1	43124357	43124409	.	0	+
chr1	43130548	43130579	.	0	+
chr1	43133053	43133085	.	0	+
chr1	43148033	43148095	.	0	+
chr1	43148805	43148848	.	0	+
chr1	43165260	43165289	.	0	+
chr1	43167707	43167715	.	0	+
chr1	43232918	43232981	.	0	+
chr1	43241145	43241174	.	0	+
chr1	43282747	43282811	.	0	+
chr1	43312240	43312308	.	0	+
chr1	43630040	43630068	.	0	+
chr1	43630397	43630418	.	0	+
chr1	43638019	43638047	.	0	+
chr1	43697971	43698063	.	0	+
chr1	43766376	43766448	.	0	+
chr1	43766613	43766775	.	0	+
chr1	43767705	43767742	.	0	+
chr1	43770900	43770948	.	0	+
chr1	43772809	43772899	.	0	+
chr1	43773100	43773225	.	0	+
chr1	43773465	43773521	.	0	+
chr1	43774735	43774762	.	0	+
chr1	43777334	43777350	.	0	+
chr1	43777726	43777785	.	0	+
chr1	43778901	43778941	.	0	+
chr1	43779030	43779097	.	0	+
chr1	43779444	43779541	.	0	+
chr1	43779602	43779664	.	0	+
chr1	43780772	43780783	.	0	+
chr1	43782839	43782900	.	0	+
chr1	43782955	43783046	.	0	+
chr1	43783267	43783302	.	0	+
chr1	43783547	43783596	.	0	+
chr1	43783687	43783744	.	0	+
chr1	43784899	43784972	.	0	+
chr1	43785126	43785175	.	0	+
chr1	43786919	43786963	.	0	+
chr1	43787282	43787350	.	0	+
chr1	43788294	43788397	.	0	+
chr1	43788675	43788738	.	0	+
chr1	43790678	43790693	.	0	+
chr1	43824577	43824695	.	0	+
chr1	43828754	43828849	.	0	+
chr1	43855555	43855631	.	0	+
chr1	43918163	43918166	.	0	+
chr1	43996486	43996589	.	0	+
chr1	44054526	44054548	.	0	+
chr1	44057152	44057187	.	0	+
chr1	44057477	44057526	.	0	+
chr1	44072025	44072062	.	0	+
chr1	44072543	44072590	.	0	+
chr1	44075101	44075150	.	0	+
chr1	44083525	44083563	.	0	+
chr1	44084352	44084397	.	0	+
chr1	44084717	44084750	.	0	+
chr1	44086508	44086548	.	0	+
chr1	44086831	44086861	.	0	+
chr1	44087958	44088098	.	0	+
chr1	44088203	44088261	.	0	+
chr1	44088366	44088422	.	0	+
chr1	44088610	44088632	.	0	+
chr1	44089078	44089184	.	0	+
chr1	44115705	44115888	.	0	+
chr1	44116122	44116209	.	0	+
chr1	44173183	44173250	.	0	+
chr1	44396230	44396269	.	0	+
chr1	44412617	44412658	.	0	+
chr1	44433356	44433361	.	0	+
chr1	44435628	44435694	.	0	+
chr1	44438916	44438925	.	0	+
chr1	44440555	44440823	.	0	+
chr1	44443650	44443724	.	0	+
chr1	44444833	44444950	.	0	+
chr1	44445079	44445134	.	0	+
chr1	44445590	44445665	.	0	+
chr1	44446808	44446850	.	0	+
chr1	44450963	44450995	.	0	+
chr1	44456480	44456575	.	0	+
chr1	44456776	44456815	.	0	+
chr1	44679107	44679197	.	0	+
chr1	44680527	44680543	.	0	+
chr1	44684752	44684791	.	0	+
chr1	44686227	44686315	.	0	+
chr1	45097619	45097675	.	0	+
chr1	45205468	45205594	.	0	+
chr1	45233161	45233220	.	0	+
chr1	45241178	45241281	.	0	+
chr1	45241535	45241537	.	0	+
chr1	45242369	45242449	.	0	+
chr1	45243377	45243409	.	0	+
chr1	45243492	45243497	.	0	+
chr1	45244324	45244391	.	0	+
chr1	45265583	45265615	.	0	+
chr1	45266005	45266058	.	0	+
chr1	45271610	45271628	.	0	+
chr1	45274133	45274269	.	0	+
chr1	45281129	45281168	.	0	+
chr1	45468429	45468473	.	0	+
chr1	45477759	45477934	.	0	+
chr1	45478421	45478500	.	0	+
chr1	45478605	45478670	.	0	+
chr1	45478803	45478828	.	0	+
chr1	45481125	45481173	.	0	+
chr1	45805694	45805742	.	0	+
chr1	45805803	45805922	.	0	+
chr1	45965952	45966007	.	0	+
chr1	46016449	46016574	.	0	+
chr1	46016692	46016796	.	0	+
chr1	46032657	46032695	.	0	+
chr1	46033653	46033798	.	0	+
chr1	46035671	46035695	.	0	+
chr1	46049653	46049742	.	0	+
chr1	46049793	46049852	.	0	+
chr1	46067921	46068006	.	0	+
chr1	46070608	46070665	.	0	+
chr1	46072147	46072185	.	0	+
chr1	46072375	46072423	.	0	+
chr1	46073675	46073720	.	0	+
chr1	46079776	46079825	.	0	+
chr1	46080698	46080707	.	0	+
chr1	46153819	46153917	.	0	+
chr1	46269241	46269335	.	0	+
chr1	46598942	46598997	.	0	+
chr1	46668974	46669048	.	0	+
chr1	46713339	46713465	.	0	+
chr1	46769302	46769411	.	0	+
chr1	46782371	46782394	.	0	+
chr1	46806354	46806498	.	0	+
chr1	47009852	47009853	.	0	+
chr1	47489194	47489250	.	0	+
chr1	47489339	47489375	.	0	+
chr1	47799335	47799648	.	0	+
chr1	47799743	47799765	.	0	+
chr1	47841596	47841615	.	0	+
chr1	51434325	51434519	.	0	+
chr1	51434630	51434695	.	0	+
chr1	51435880	51435941	.	0	+
chr1	51701918	51702024	.	0	+
chr1	51702200	51702235	.	0	+
chr1	52082752	52082779	.	0	+
chr1	52195465	52195573	.	0	+
chr1	52250111	52250231	.	0	+
chr1	52253443	52253473	.	0	+
chr1	52253621	52253736	.	0	+
chr1	52521915	52522005	.	0	+
chr1	52607717	52607799	.	0	+
chr1	52831078	52831125	.	0	+
chr1	52870242	52870298	.	0	+
chr1	53068021	53068086	.	0	+
chr1	53192077	53192183	.	0	+
chr1	53287963	53287970	.	0	+
chr1	53289126	53289174	.	0	+
chr1	53308502	53308546	.	0	+
chr1	53392930	53393021	.	0	+
chr1	53480539	53480695	.	0	+
chr1	53493680	53493720	.	0	+
chr1	53504635	53504698	.	0	+
chr1	53512844	53512912	.	0	+
chr1	53513537	53513575	.	0	+
chr1	53516279	53516321	.	0	+
chr1	53516588	53516639	.	0	+
chr1	53527853	53527885	.	0	+
chr1	53662408	53662523	.	0	+
chr1	54411980	54412144	.	0	+
chr1	54433744	54433760	.	0	+
chr1	54519255	54519369	.	0	+
chr1	54665807	54665925	.	0	+
chr1	54675635	54675669	.	0	+
chr1	54681807	54681869	.	0	+
chr1	54681950	54681996	.	0	+
chr1	54683833	54684022	.	0	+
chr1	54739665	54739666	.	0	+
chr1	55007782	55007823	.	0	+
chr1	55007934	55007975	.	0	+
chr1	55181460	55181594	.	0	+
chr1	55352483	55352533	.	0	+
chr1	59041859	59041910	.	0	+
chr1	59148626	59148634	.	0	+
chr1	61427100	61427150	.	0	+
chr1	61547785	61547821	.	0	+
chr1	61548200	61548320	.	0	+
chr1	61617015	61617039	.	0	+
chr1	61691202	61691216	.	0	+
chr1	61921950	61921983	.	0	+
chr1	61922279	61922324	.	0	+
chr1	62208090	62208122	.	0	+
chr1	62553049	62553050	.	0	+
chr1	62902651	62902772	.	0	+
chr1	63249775	63249850	.	0	+
chr1	63833231	63833354	.	0	+
chr1	63988941	63988992	.	0	+
chr1	63989184	63989245	.	0	+
chr1	64059016	64059117	.	0	+
chr1	64059344	64059360	.	0	+
chr1	64239630	64239742	.	0	+
chr1	64644301	64644307	.	0	+
chr1	65210575	65210650	.	0	+
chr1	65613290	65613322	.	0	+
chr1	65770480	65770483	.	0	+
chr1	65886203	65886403	.	0	+
chr1	65895627	65895674	.	0	+
chr1	65897977	65897987	.	0	+
chr1	65899257	65899297	.	0	+
chr1	65990843	65990899	.	0	+
chr1	65991332	65991458	.	0	+
chr1	66797800	66798245	.	0	+
chr1	66820426	66820517	.	0	+
chr1	66821228	66821275	.	0	+
chr1	66826337	66826352	.	0	+
chr1	66828862	66828896	.	0	+
chr1	66834645	66834662	.	0	+
chr1	66838566	66838611	.	0	+
chr1	66999250	66999348	.	0	+
chr1	66999635	66999675	.	0	+
chr1	66999800	66999865	.	0	+
chr1	66999929	66999974	.	0	+
chr1	67125569	67125595	.	0	+
chr1	67157245	67157274	.	0	+
chr1	67195026	67195061	.	0	+
chr1	67217854	67217925	.	0	+
chr1	67218103	67218208	.	0	+
chr1	67390597	67390730	.	0	+
chr1	67391829	67391871	.	0	+
chr1	67395825	67395973	.	0	+
chr1	67396025	67396085	.	0	+
chr1	67451734	67451745	.	0	+
chr1	67453513	67453538	.	0	+
chr1	68150829	68150949	.	0	+
chr1	68151032	68151159	.	0	+
chr1	68151678	68151744	.	0	+
chr1	68153568	68153643	.	0	+
chr1	68189605	68189663	.	0	+
chr1	68297883	68297906	.	0	+
chr1	68962354	68962392	.	0	+
chr1	70385977	70385979	.	0	+
chr1	70671329	70671444	.	0	+
chr1	70687032	70687214	.	0	+
chr1	70687379	70687424	.	0	+
chr1	70696328	70696400	.	0	+
chr1	70696712	70696746	.	0	+
chr1	70696989	70696992	.	0	+
chr1	70697926	70698026	.	0	+
chr1	70700377	70700452	.	0	+
chr1	70703153	70703197	.	0	+
chr1	70705139	70705179	.	0	+
chr1	70710354	70710471	.	0	+
chr1	70712500	70712591	.	0	+
chr1	70715606	70715683	.	0	+
chr1	70716046	70716087	.	0	+
chr1	70716477	70716528	.	0	+
chr1	70717367	70717387	.	0	+
chr1	71547030	71547049	.	0	+
chr1	74663888	74664040	.	0	+
chr1	75198793	75199020	.	0	+
chr1	76190332	76190484	.	0	+
chr1	76198532	76198568	.	0	+
chr1	76215129	76215223	.	0	+
chr1	76251850	76251998	.	0	+
chr1	76259851	76259892	.	0	+
chr1	76540369	76540547	.	0	+
chr1	76579044	76579053	.	0	+
chr1	77165438	77165439	.	0	+
chr1	77685179	77685220	.	0	+
chr1	77747586	77747625	.	0	+
chr1	78245299	78245350	.	0	+
chr1	78245480	78245518	.	0	+
chr1	78313050	78313083	.	0	+
chr1	78313755	78313800	.	0	+
chr1	78343313	78343349	.	0	+
chr1	78354025	78354073	.	0	+
chr1	78354151	78354427	.	0	+
chr1	78381735	78381755	.	0	+
chr1	78383302	78383350	.	0	+
chr1	78383638	78383675	.	0	+
chr1	78383779	78383933	.	0	+
chr1	78392031	78392032	.	0	+
chr1	78392095	78392122	.	0	+
chr1	78392403	78392560	.	0	+
chr1	78394998	78395172	.	0	+
chr1	78398965	78399141	.	0	+
chr1	78401504	78401544	.	0	+
chr1	78401675	78401707	.	0	+
chr1	78407707	78407747	.	0	+
chr1	78409133	78409173	.	0	+
chr1	78444845	78445045	.	0	+
chr1	78470480	78470648	.	0	+
chr1	78470975	78471006	.	0	+
chr1	78475596	78475645	.	0	+
chr1	78478734	78478772	.	0	+
chr1	78479102	78479174	.	0	+
chr1	78481693	78481721	.	0	+
chr1	78482386	78482438	.	0	+
chr1	78483428	78483473	.	0	+
chr1	78483550	78483604	.	0	+
chr1	78510626	78510699	.	0	+
chr1	78511615	78511749	.	0	+
chr1	78511901	78511942	.	0	+
chr1	79086114	79086165	.	0	+
chr1	79107656	79107667	.	0	+
chr1	79115494	79115558	.	0	+
chr1	82266613	82266641	.	0	+
chr1	82267025	82267196	.	0	+
chr1	82434903	82434928	.	0	+
chr1	82457815	82457833	.	0	+
chr1	84543629	84543668	.	0	+
chr1	84591777	84591778	.	0	+
chr1	84609914	84610050	.	0	+
chr1	84610156	84610188	.	0	+
chr1	84650823	84650825	.	0	+
chr1	84944915	84945000	.	0	+
chr1	85039798	85039813	.	0	+
chr1	85741956	85741994	.	0	+
chr1	85785804	85785895	.	0	+
chr1	85930418	85930508	.	0	+
chr1	86046306	86046474	.	0	+
chr1	86046555	86046724	.	0	+
chr1	86047013	86047050	.	0	+
chr1	86048777	86048844	.	0	+
chr1	86049161	86049200	.	0	+
chr1	86049263	86049360	.	0	+
chr1	87170227	87170299	.	0	+
chr1	87170429	87170623	.	0	+
chr1	87205315	87205359	.	0	+
chr1	87208850	87208949	.	0	+
chr1	87380299	87380510	.	0	+
chr1	87571202	87571230	.	0	+
chr1	87571552	87571600	.	0	+
chr1	87572207	87572231	.	0	+
chr1	87794137	87794166	.	0	+
chr1	87794514	87794582	.	0	+
chr1	87794800	87794904	.	0	+
chr1	87797335	87797435	.	0	+
chr1	87810745	87810770	.	0	+
chr1	89149884	89150047	.	0	+
chr1	89150189	89150288	.	0	+
chr1	89206666	89206681	.	0	+
chr1	89294251	89294277	.	0	+
chr1	89298421	89298449	.	0	+
chr1	89298778	89298820	.	0	+
chr1	89299634	89299685	.	0	+
chr1	89300425	89300474	.	0	+
chr1	89859742	89859745	.	0	+
chr1	89860003	89860006	.	0	+
chr1	89990352	89990525	.	0	+
chr1	90098254	90098299	.	0	+
chr1	90098600	90098763	.	0	+
chr1	90154929	90154932	.	0	+
chr1	90180654	90180671	.	0	+
chr1	90286515	90286600	.	0	+
chr1	90308954	90309069	.	0	+
chr1	90309188	90309260	.	0	+
chr1	90460646	90460792	.	0	+
chr1	90473210	90473237	.	0	+
chr1	90478710	90478758	.	0	+
chr1	90486345	90486407	.	0	+
chr1	90487807	90487884	.	0	+
chr1	90492892	90493025	.	0	+
chr1	90493101	90493188	.	0	+
chr1	90497862	90497890	.	0	+
chr1	91966369	91966473	.	0	+
chr1	92108534	92108545	.	0	+
chr1	92109475	92109488	.	0	+
chr1	92495275	92495321	.	0	+
chr1	92495530	92495645	.	0	+
chr1	92764565	92764629	.	0	+
chr1	93297510	93297698	.	0	+
chr1	93299099	93299218	.	0	+
chr1	93300354	93300375	.	0	+
chr1	93303048	93303055	.	0	+
chr1	93307340	93307452	.	0	+
chr1	93544758	93544875	.	0	+
chr1	93586102	93586116	.	0	+
chr1	93586203	93586230	.	0	+
chr1	93592785	93592788	.	0	+
chr1	93597222	93597223	.	0	+
chr1	93599644	93599659	.	0	+
chr1	93599728	93599753	.	0	+
chr1	93603207	93603242	.	0	+
chr1	93645468	93645562	.	0	+
chr1	93646227	93646318	.	0	+
chr1	93721950	93721975	.	0	+
chr1	93811429	93811555	.	0	+
chr1	93812285	93812298	.	0	+
chr1	93826602	93826608	.	0	+
chr1	93913610	93913725	.	0	+
chr1	93913810	93913838	.	0	+
chr1	93963679	93963681	.	0	+
chr1	93988958	93988992	.	0	+
chr1	93995182	93995245	.	0	+
chr1	94016509	94016623	.	0	+
chr1	94017532	94017549	.	0	+
chr1	94018007	94018067	.	0	+
chr1	94535502	94535572	.	0	+
chr1	94535750	94535817	.	0	+
chr1	94883908	94884061	.	0	+
chr1	95392890	95392967	.	0	+
chr1	95699703	95699809	.	0	+
chr1	97187318	97187398	.	0	+
chr1	97262350	97262396	.	0	+
chr1	98011661	98011673	.	0	+
chr1	98011889	98011908	.	0	+
chr1	98519900	98519962	.	0	+
chr1	98552556	98552623	.	0	+
chr1	98671088	98671099	.	0	+
chr1	98671150	98671181	.	0	+
chr1	98675785	98675913	.	0	+
chr1	99127182	99127325	.	0	+
chr1	99127378	99127447	.	0	+
chr1	99225998	99226000	.	0	+
chr1	100065636	100065673	.	0	+
chr1	100110996	100111090	.	0	+
chr1	100111251	100111347	.	0	+
chr1	100111401	100111723	.	0	+
chr1	100111829	100111899	.	0	+
chr1	100127873	100127930	.	0	+
chr1	100133202	100133249	.	0	+
chr1	100139048	100139052	.	0	+
chr1	100139854	100139857	.	0	+
chr1	100143638	100143655	.	0	+
chr1	100159579	100159622	.	0	+
chr1	100159841	100159848	.	0	+
chr1	100315603	100315697	.	0	+
chr1	100315906	100315944	.	0	+
chr1	100435528	100435624	.	0	+
chr1	100503600	100503771	.	0	+
chr1	100534099	100534116	.	0	+
chr1	100548674	100548715	.	0	+
chr1	100598665	100598799	.	0	+
chr1	100678758	100678778	.	0	+
chr1	100731700	100731849	.	0	+
chr1	100740380	100740403	.	0	+
chr1	100817984	100818110	.	0	+
chr1	101185291	101185300	.	0	+
chr1	101361620	101361714	.	0	+
chr1	101361770	101361791	.	0	+
chr1	101362176	101362195	.	0	+
chr1	101440365	101440389	.	0	+
chr1	101491388	101491485	.	0	+
chr1	101702310	101702687	.	0	+
chr1	101703575	101703623	.	0	+
chr1	101704114	101704148	.	0	+
chr1	101704632	101704688	.	0	+
chr1	101706562	101706596	.	0	+
chr1	101706826	101706856	.	0	+
chr1	101706977	101707015	.	0	+
chr1	104068295	104068375	.	0	+
chr1	104068553	104068649	.	0	+
chr1	107599258	107599416	.	0	+
chr1	108743033	108743060	.	0	+
chr1	109102645	109102721	.	0	+
chr1	109234914	109234995	.	0	+
chr1	109241221	109241271	.	0	+
chr1	109241393	109241425	.	0	+
chr1	109241780	109242100	.	0	+
chr1	109242151	109242346	.	0	+
chr1	109243490	109243514	.	0	+
chr1	109289236	109289356	.	0	+
chr1	109350095	109350121	.	0	+
chr1	109419552	109419650	.	0	+
chr1	109419725	109419820	.	0	+
chr1	109633342	109633481	.	0	+
chr1	109737039	109737106	.	0	+
chr1	109740175	109740260	.	0	+
chr1	109756460	109756686	.	0	+
chr1	109777993	109778025	.	0	+
chr1	109779931	109779968	.	0	+
chr1	109780344	109780396	.	0	+
chr1	109780710	109780743	.	0	+
chr1	110026550	110026593	.	0	+
chr1	110036688	110036756	.	0	+
chr1	110091156	110091421	.	0	+
chr1	110121911	110121949	.	0	+
chr1	110125109	110125144	.	0	+
chr1	110140057	110140072	.	0	+
chr1	110159182	110159188	.	0	+
chr1	110162438	110162529	.	0	+
chr1	110163227	110163262	.	0	+
chr1	110163692	110163793	.	0	+
chr1	110198705	110198773	.	0	+
chr1	110198920	110198998	.	0	+
chr1	110210627	110210745	.	0	+
chr1	110453126	110453167	.	0	+
chr1	110453435	110453521	.	0	+
chr1	110527340	110527448	.	0	+
chr1	110527625	110527752	.	0	+
chr1	110555008	110555037	.	0	+
chr1	110558054	110558088	.	0	+
chr1	110561190	110561206	.	0	+
chr1	110562184	110562221	.	0	+
chr1	110564303	110564348	.	0	+
chr1	110564726	110564766	.	0	+
chr1	110565355	110565400	.	0	+
chr1	110566235	110566262	.	0	+
chr1	110577222	110577249	.	0	+
chr1	110586328	110586393	.	0	+
chr1	110882045	110882124	.	0	+
chr1	111682818	111682911	.	0	+
chr1	111889206	111889257	.	0	+
chr1	111992029	111992174	.	0	+
chr1	111996902	111996910	.	0	+
chr1	111998704	111998728	.	0	+
chr1	111999277	111999318	.	0	+
chr1	112002168	112002235	.	0	+
chr1	112003513	112003547	.	0	+
chr1	112016585	112016624	.	0	+
chr1	112162353	112162569	.	0	+
chr1	112233951	112234020	.	0	+
chr1	112246992	112247054	.	0	+
chr1	112298286	112298350	.	0	+
chr1	112298514	112298565	.	0	+
chr1	112933698	112933725	.	0	+
chr1	112936447	112936512	.	0	+
chr1	112938778	112938900	.	0	+
chr1	112939058	112939135	.	0	+
chr1	112958844	112958863	.	0	+
chr1	113002481	113002529	.	0	+
chr1	113015625	113015699	.	0	+
chr1	113161773	113161868	.	0	+
chr1	113162321	113162481	.	0	+
chr1	113197085	113197113	.	0	+
chr1	113202333	113202375	.	0	+
chr1	113212951	113212968	.	0	+
chr1	113217059	113217125	.	0	+
chr1	113217251	113217373	.	0	+
chr1	113217558	113217642	.	0	+
chr1	113238781	113238823	.	0	+
chr1	113243278	113243326	.	0	+
chr1	113392331	113392548	.	0	+
chr1	113392905	113392916	.	0	+
chr1	113499425	113499445	.	0	+
chr1	113506342	113506349	.	0	+
chr1	113615788	113615876	.	0	+
chr1	113933055	113933156	.	0	+
chr1	113992306	113992310	.	0	+
chr1	113992876	113992885	.	0	+
chr1	114447913	114448038	.	0	+
chr1	114472226	114472299	.	0	+
chr1	114472456	114472492	.	0	+
chr1	114516259	114516292	.	0	+
chr1	114522055	114522118	.	0	+
chr1	115078973	115078974	.	0	+
chr1	115079165	115079173	.	0	+
chr1	115259958	115259969	.	0	+
chr1	116184526	116184647	.	0	+
chr1	116915793	116915941	.	0	+
chr1	116916079	116916123	.	0	+
chr1	116916625	116916720	.	0	+
chr1	116926632	116926672	.	0	+
chr1	116929907	116929947	.	0	+
chr1	116930759	116930780	.	0	+
chr1	116931257	116931342	.	0	+
chr1	116937857	116937882	.	0	+
chr1	116940507	116940549	.	0	+
chr1	116941240	116941322	.	0	+
chr1	116947267	116947348	.	0	+
chr1	117452494	117452575	.	0	+
chr1	117452758	117452825	.	0	+
chr1	117503939	117503999	.	0	+
chr1	117529931	117529974	.	0	+
chr1	117532698	117532725	.	0	+
chr1	117602896	117602980	.	0	+
chr1	117909435	117909536	.	0	+
chr1	117910014	117910137	.	0	+
chr1	117910432	117910474	.	0	+
chr1	117911036	117911086	.	0	+
chr1	117944800	117944842	.	0	+
chr1	118471585	118471623	.	0	+
chr1	118472335	118472428	.	0	+
chr1	119682994	119683057	.	0	+
chr1	119693275	119693276	.	0	+
chr1	120254466	120254592	.	0	+
chr1	120279731	120279770	.	0	+
chr1	120279825	120279869	.	0	+
chr1	121142292	121142350	.	0	+
chr1	143913808	143913820	.	0	+
chr1	144593671	144593693	.	0	+
chr1	145096377	145096583	.	0	+
chr1	145109538	145109545	.	0	+
chr1	145116703	145116737	.	0	+
chr1	145117379	145117432	.	0	+
chr1	145209097	145209117	.	0	+
chr1	145438464	145438519	.	0	+
chr1	145441626	145441668	.	0	+
chr1	145477002	145477148	.	0	+
chr1	145477352	145477425	.	0	+
chr1	145498602	145498646	.	0	+
chr1	145500785	145500800	.	0	+
chr1	145501451	145501476	.	0	+
chr1	145507555	145507613	.	0	+
chr1	145507853	145507941	.	0	+
chr1	145516340	145516396	.	0	+
chr1	145524926	145525057	.	0	+
chr1	145543792	145543839	.	0	+
chr1	145562761	145562783	.	0	+
chr1	145575190	145575343	.	0	+
chr1	145575967	145576075	.	0	+
chr1	145610958	145611228	.	0	+
chr1	145688221	145688249	.	0	+
chr1	145690462	145690535	.	0	+
chr1	146644346	146644380	.	0	+
chr1	146649837	146649850	.	0	+
chr1	146650278	146650291	.	0	+
chr1	146650513	146650531	.	0	+
chr1	146650805	146650824	.	0	+
chr1	146714273	146714403	.	0	+
chr1	146751800	146751842	.	0	+
chr1	146763168	146763179	.	0	+
chr1	146766138	146766163	.	0	+
chr1	147013225	147013333	.	0	+
chr1	147071921	147071949	.	0	+
chr1	147072005	147072045	.	0	+
chr1	147400496	147400511	.	0	+
chr1	148555977	148556067	.	0	+
chr1	148556360	148556378	.	0	+
chr1	148928307	148928339	.	0	+
chr1	149858440	149858520	.	0	+
chr1	149871114	149871175	.	0	+
chr1	150039351	150039385	.	0	+
chr1	150039796	150039938	.	0	+
chr1	150122053	150122147	.	0	+
chr1	150122251	150122459	.	0	+
chr1	150123182	150123249	.	0	+
chr1	150128280	150128341	.	0	+
chr1	150131027	150131068	.	0	+
chr1	150131454	150131500	.	0	+
chr1	150131701	150131770	.	0	+
chr1	150245069	150245217	.	0	+
chr1	150253256	150253291	.	0	+
chr1	150254922	150255009	.	0	+
chr1	150266241	150266369	.	0	+
chr1	150266814	150266843	.	0	+
chr1	150280458	150280583	.	0	+
chr1	150280654	150280697	.	0	+
chr1	150293915	150294041	.	0	+
chr1	150325585	150325622	.	0	+
chr1	150336632	150336700	.	0	+
chr1	150337147	150337217	.	0	+
chr1	150445743	150445863	.	0	+
chr1	150446514	150446548	.	0	+
chr1	150447738	150447740	.	0	+
chr1	150459856	150459949	.	0	+
chr1	150480500	150480600	.	0	+
chr1	150898712	150898738	.	0	+
chr1	150898804	150898921	.	0	+
chr1	150931823	150931824	.	0	+
chr1	150980891	150980924	.	0	+
chr1	151008038	151008062	.	0	+
chr1	151020177	151020309	.	0	+
chr1	151032152	151032191	.	0	+
chr1	151032722	151033000	.	0	+
chr1	151040828	151040864	.	0	+
chr1	151040918	151040943	.	0	+
chr1	151043235	151043325	.	0	+
chr1	151138480	151138662	.	0	+
chr1	151141525	151141556	.	0	+
chr1	151167882	151167921	.	0	+
chr1	151170980	151171105	.	0	+
chr1	151172669	151172700	.	0	+
chr1	151172907	151172911	.	0	+
chr1	151220829	151220840	.	0	+
chr1	151221858	151221891	.	0	+
chr1	151227158	151227276	.	0	+
chr1	151234640	151234666	.	0	+
chr1	151236464	151236482	.	0	+
chr1	151237315	151237366	.	0	+
chr1	151237641	151237648	.	0	+
chr1	151237999	151238018	.	0	+
chr1	151238511	151238525	.	0	+
chr1	151239826	151239838	.	0	+
chr1	151254718	151254805	.	0	+
chr1	151264225	151264272	.	0	+
chr1	151319437	151319531	.	0	+
chr1	151372000	151372100	.	0	+
chr1	151372201	151372250	.	0	+
chr1	151372456	151372489	.	0	+
chr1	151372576	151372623	.	0	+
chr1	151372907	151373046	.	0	+
chr1	151373719	151373750	.	0	+
chr1	151374326	151374374	.	0	+
chr1	151512779	151512821	.	0	+
chr1	151584480	151584550	.	0	+
chr1	151668874	151668916	.	0	+
chr1	151735396	151735448	.	0	+
chr1	151735560	151735610	.	0	+
chr1	151763287	151763334	.	0	+
chr1	151810751	151810781	.	0	+
chr1	151955597	151955622	.	0	+
chr1	152004991	152005071	.	0	+
chr1	152371949	152371970	.	0	+
chr1	153579506	153579554	.	0	+
chr1	153606492	153606590	.	0	+
chr1	153614858	153614890	.	0	+
chr1	153618472	153618539	.	0	+
chr1	153631119	153631243	.	0	+
chr1	153634246	153634269	.	0	+
chr1	153651077	153651200	.	0	+
chr1	153700524	153700575	.	0	+
chr1	153700794	153700811	.	0	+
chr1	153701176	153701225	.	0	+
chr1	153724810	153724860	.	0	+
chr1	153736641	153736670	.	0	+
chr1	153743830	153743834	.	0	+
chr1	153747713	153747944	.	0	+
chr1	153936182	153936213	.	0	+
chr1	153939950	153940011	.	0	+
chr1	153940292	153940420	.	0	+
chr1	153963216	153963284	.	0	+
chr1	153968073	153968074	.	0	+
chr1	154192582	154192722	.	0	+
chr1	154193270	154193497	.	0	+
chr1	154193763	154193849	.	0	+
chr1	154197602	154197667	.	0	+
chr1	154201102	154201166	.	0	+
chr1	154207065	154207125	.	0	+
chr1	154207182	154207246	.	0	+
chr1	154207676	154207750	.	0	+
chr1	154209041	154209062	.	0	+
chr1	154213989	154214019	.	0	+
chr1	154226412	154226547	.	0	+
chr1	154229554	154229562	.	0	+
chr1	154232201	154232204	.	0	+
chr1	154232470	154232486	.	0	+
chr1	154233386	154233425	.	0	+
chr1	154234069	154234174	.	0	+
chr1	154235577	154235675	.	0	+
chr1	154235826	154235855	.	0	+
chr1	154238984	154239045	.	0	+
chr1	154245026	154245162	.	0	+
chr1	154248263	154248296	.	0	+
chr1	154297984	154298074	.	0	+
chr1	154315932	154315970	.	0	+
chr1	154323412	154323448	.	0	+
chr1	154323639	154323653	.	0	+
chr1	154378056	154378098	.	0	+
chr1	154513771	154513797	.	0	+
chr1	154520443	154520493	.	0	+
chr1	154947105	154947175	.	0	+
chr1	154951605	154951608	.	0	+
chr1	154955777	154955890	.	0	+
chr1	154974762	154974776	.	0	+
chr1	154975106	154975136	.	0	+
chr1	154975301	154975327	.	0	+
chr1	155023702	155023874	.	0	+
chr1	155024877	155024928	.	0	+
chr1	155025153	155025218	.	0	+
chr1	155025900	155025938	.	0	+
chr1	155026383	155026418	.	0	+
chr1	155026625	155026673	.	0	+
chr1	155026904	155026922	.	0	+
chr1	155028263	155028299	.	0	+
chr1	155028852	155028923	.	0	+
chr1	155029775	155029818	.	0	+
chr1	155030128	155030183	.	0	+
chr1	155030426	155030475	.	0	+
chr1	155030860	155030894	.	0	+
chr1	155031204	155031246	.	0	+
chr1	155032364	155032429	.	0	+
chr1	155032673	155032799	.	0	+
chr1	155033232	155033240	.	0	+
chr1	155035136	155035220	.	0	+
chr1	155036174	155036275	.	0	+
chr1	155041878	155041904	.	0	+
chr1	155057428	155057474	.	0	+
chr1	155057957	155058020	.	0	+
chr1	155099870	155099975	.	0	+
chr1	155100303	155100446	.	0	+
chr1	155101884	155101947	.	0	+
chr1	155102962	155103009	.	0	+
chr1	155105737	155105778	.	0	+
chr1	155106438	155106464	.	0	+
chr1	155107127	155107249	.	0	+
chr1	155107827	155107894	.	0	+
chr1	155108281	155108472	.	0	+
chr1	155108685	155108792	.	0	+
chr1	155146323	155146388	.	0	+
chr1	155147031	155147085	.	0	+
chr1	155178997	155179100	.	0	+
chr1	155247237	155247294	.	0	+
chr1	155278486	155278842	.	0	+
chr1	155279436	155279600	.	0	+
chr1	155279841	155279997	.	0	+
chr1	155282060	155282098	.	0	+
chr1	155282241	155282278	.	0	+
chr1	155283452	155283480	.	0	+
chr1	155288476	155288621	.	0	+
chr1	155289718	155289721	.	0	+
chr1	155290198	155290245	.	0	+
chr1	155290334	155290431	.	0	+
chr1	155290652	155290747	.	0	+
chr1	155292803	155292850	.	0	+
chr1	155293250	155293307	.	0	+
chr1	155294207	155294375	.	0	+
chr1	155300838	155300860	.	0	+
chr1	155533014	155533030	.	0	+
chr1	155658838	155658940	.	0	+
chr1	155698844	155698875	.	0	+
chr1	155829257	155829435	.	0	+
chr1	155851328	155851371	.	0	+
chr1	155851804	155851818	.	0	+
chr1	155853539	155853549	.	0	+
chr1	156024503	156024694	.	0	+
chr1	156024829	156024924	.	0	+
chr1	156025141	156025184	.	0	+
chr1	156027766	156027777	.	0	+
chr1	156028209	156028272	.	0	+
chr1	156052332	156052395	.	0	+
chr1	156084434	156084631	.	0	+
chr1	156084925	156085043	.	0	+
chr1	156100404	156100450	.	0	+
chr1	156100510	156100548	.	0	+
chr1	156104156	156104293	.	0	+
chr1	156104591	156104746	.	0	+
chr1	156105001	156105052	.	0	+
chr1	156105686	156105746	.	0	+
chr1	156106075	156106193	.	0	+
chr1	156106708	156106750	.	0	+
chr1	156106953	156107024	.	0	+
chr1	156107440	156107470	.	0	+
chr1	156107592	156107617	.	0	+
chr1	156108386	156108405	.	0	+
chr1	156108878	156109008	.	0	+
chr1	156109486	156109536	.	0	+
chr1	156109650	156109700	.	0	+
chr1	156109756	156109780	.	0	+
chr1	156163859	156163916	.	0	+
chr1	156182744	156182822	.	0	+
chr1	156186216	156186231	.	0	+
chr1	156203415	156203470	.	0	+
chr1	156209461	156209494	.	0	+
chr1	156252712	156252815	.	0	+
chr1	156278783	156278840	.	0	+
chr1	156561518	156561669	.	0	+
chr1	156561888	156561922	.	0	+
chr1	156698259	156698333	.	0	+
chr1	156698701	156698735	.	0	+
chr1	156711927	156712050	.	0	+
chr1	156737254	156737391	.	0	+
chr1	156756397	156756414	.	0	+
chr1	156759040	156759044	.	0	+
chr1	156863449	156863574	.	0	+
chr1	156865305	156865350	.	0	+
chr1	156885801	156885863	.	0	+
chr1	156886174	156886186	.	0	+
chr1	157963055	157963187	.	0	+
chr1	157963378	157963466	.	0	+
chr1	157964180	157964225	.	0	+
chr1	157979705	157979757	.	0	+
chr1	157995302	157995346	.	0	+
chr1	158069251	158069311	.	0	+
chr1	158969727	158969799	.	0	+
chr1	158979653	158979766	.	0	+
chr1	158984450	158984492	.	0	+
chr1	158985456	158985574	.	0	+
chr1	159024801	159024837	.	0	+
chr1	159141379	159141436	.	0	+
chr1	159172830	159172854	.	0	+
chr1	159750677	159750825	.	0	+
chr1	159751309	159751347	.	0	+
chr1	159752267	159752301	.	0	+
chr1	159859974	159860049	.	0	+
chr1	159887905	159887923	.	0	+
chr1	159893643	159893722	.	0	+
chr1	160175116	160175268	.	0	+
chr1	160183491	160183541	.	0	+
chr1	160183959	160184015	.	0	+
chr1	160184464	160184520	.	0	+
chr1	160184602	160184640	.	0	+
chr1	160184853	160184918	.	0	+
chr1	160185075	160185135	.	0	+
chr1	160259804	160259829	.	0	+
chr1	160313068	160313253	.	0	+
chr1	160314515	160314540	.	0	+
chr1	160318800	160318848	.	0	+
chr1	160328583	160328651	.	0	+
chr1	160639989	160640000	.	0	+
chr1	160990033	160990161	.	0	+
chr1	161087863	161087942	.	0	+
chr1	161090617	161090815	.	0	+
chr1	161123508	161123574	.	0	+
chr1	161123742	161123872	.	0	+
chr1	161128532	161128613	.	0	+
chr1	161129254	161129315	.	0	+
chr1	161136169	161136302	.	0	+
chr1	161167187	161167235	.	0	+
chr1	161172123	161172246	.	0	+
chr1	161179313	161179364	.	0	+
chr1	161183988	161184001	.	0	+
chr1	161184107	161184141	.	0	+
chr1	161195831	161195898	.	0	+
chr1	161197593	161197643	.	0	+
chr1	161284163	161284223	.	0	+
chr1	161334022	161334026	.	0	+
chr1	161719550	161719611	.	0	+
chr1	161736009	161736169	.	0	+
chr1	161771930	161771961	.	0	+
chr1	161789490	161789521	.	0	+
chr1	161816326	161816331	.	0	+
chr1	161823029	161823075	.	0	+
chr1	161829993	161830048	.	0	+
chr1	161833027	161833071	.	0	+
chr1	161933610	161933631	.	0	+
chr1	162039479	162039511	.	0	+
chr1	162467604	162467672	.	0	+
chr1	162497703	162497756	.	0	+
chr1	162498835	162498884	.	0	+
chr1	162499075	162499102	.	0	+
chr1	162531275	162531414	.	0	+
chr1	162531484	162531539	.	0	+
chr1	162536077	162536109	.	0	+
chr1	162546591	162546638	.	0	+
chr1	162551079	162551099	.	0	+
chr1	162557261	162557343	.	0	+
chr1	162600651	162600675	.	0	+
chr1	162602159	162602316	.	0	+
chr1	162746086	162746115	.	0	+
chr1	162750634	162750668	.	0	+
chr1	162938012	162938016	.	0	+
chr1	163039122	163039295	.	0	+
chr1	163041812	163041874	.	0	+
chr1	163291675	163291916	.	0	+
chr1	163310155	163310169	.	0	+
chr1	163315576	163315582	.	0	+
chr1	163317630	163317692	.	0	+
chr1	163318733	163318775	.	0	+
chr1	164325976	164325980	.	0	+
chr1	164528350	164528450	.	0	+
chr1	164528638	164528670	.	0	+
chr1	164529179	164529218	.	0	+
chr1	164819361	164819398	.	0	+
chr1	165600089	165600121	.	0	+
chr1	165600436	165600510	.	0	+
chr1	165796712	165796850	.	0	+
chr1	165797026	165797098	.	0	+
chr1	165877099	165877117	.	0	+
chr1	165877172	165877223	.	0	+
chr1	165877278	165877317	.	0	+
chr1	165877610	165877641	.	0	+
chr1	166717140	166717145	.	0	+
chr1	166808679	166808770	.	0	+
chr1	166823095	166823118	.	0	+
chr1	166823443	166823471	.	0	+
chr1	167190093	167190159	.	0	+
chr1	167391149	167391167	.	0	+
chr1	167394115	167394126	.	0	+
chr1	167396327	167396434	.	0	+
chr1	167691155	167691299	.	0	+
chr1	167691406	167691445	.	0	+
chr1	167734929	167734968	.	0	+
chr1	167741510	167741575	.	0	+
chr1	167758096	167758102	.	0	+
chr1	167758602	167758653	.	0	+
chr1	167759817	167759827	.	0	+
chr1	167759971	167759990	.	0	+
chr1	167905816	167905970	.	0	+
chr1	167995931	167995934	.	0	+
chr1	168000215	168000218	.	0	+
chr1	168037701	168037702	.	0	+
chr1	168148077	168148311	.	0	+
chr1	168153255	168153298	.	0	+
chr1	168154015	168154096	.	0	+
chr1	168160627	168160655	.	0	+
chr1	168168188	168168220	.	0	+
chr1	168171185	168171198	.	0	+
chr1	168195157	168195323	.	0	+
chr1	168214326	168214365	.	0	+
chr1	169075537	169075600	.	0	+
chr1	169075870	169075974	.	0	+
chr1	169096458	169096489	.	0	+
chr1	169100530	169100575	.	0	+
chr1	169337183	169337269	.	0	+
chr1	169337427	169337516	.	0	+
chr1	169455354	169455383	.	0	+
chr1	169763846	169763899	.	0	+
chr1	169764136	169764270	.	0	+
chr1	170501260	170501346	.	0	+
chr1	171283290	171283321	.	0	+
chr1	171454606	171454746	.	0	+
chr1	171454817	171454850	.	0	+
chr1	171481166	171481275	.	0	+
chr1	171482270	171482278	.	0	+
chr1	171484918	171484975	.	0	+
chr1	171492602	171492638	.	0	+
chr1	171493957	171493980	.	0	+
chr1	171494052	171494083	.	0	+
chr1	171496926	171496950	.	0	+
chr1	171501479	171501550	.	0	+
chr1	171501604	171501922	.	0	+
chr1	171501976	171502025	.	0	+
chr1	171506534	171506538	.	0	+
chr1	171510176	171510223	.	0	+
chr1	171544065	171544188	.	0	+
chr1	171553271	171553292	.	0	+
chr1	171560983	171561034	.	0	+
chr1	171561835	171561894	.	0	+
chr1	171731179	171731180	.	0	+
chr1	171750768	171750873	.	0	+
chr1	171750964	171750967	.	0	+
chr1	171810616	171810637	.	0	+
chr1	172502253	172502340	.	0	+
chr1	172580799	172580802	.	0	+
chr1	172876255	172876298	.	0	+
chr1	173446407	173446546	.	0	+
chr1	173454585	173454617	.	0	+
chr1	173456870	173456919	.	0	+
chr1	173457880	173457916	.	0	+
chr1	173684028	173684210	.	0	+
chr1	173684579	173684618	.	0	+
chr1	173684702	173684750	.	0	+
chr1	173754427	173754429	.	0	+
chr1	173793712	173793870	.	0	+
chr1	174128625	174128718	.	0	+
chr1	174968528	174968630	.	0	+
chr1	174969033	174969266	.	0	+
chr1	174969402	174969490	.	0	+
chr1	174973782	174973873	.	0	+
chr1	174979128	174979151	.	0	+
chr1	178694306	178694459	.	0	+
chr1	178854313	178854347	.	0	+
chr1	178888960	178888972	.	0	+
chr1	178889056	178889097	.	0	+
chr1	178994934	178995067	.	0	+
chr1	179041502	179041539	.	0	+
chr1	179041655	179041679	.	0	+
chr1	179051141	179051259	.	0	+
chr1	179057020	179057082	.	0	+
chr1	179065037	179065072	.	0	+
chr1	179262837	179263034	.	0	+
chr1	179851377	179851473	.	0	+
chr1	179851716	179851739	.	0	+
chr1	179851892	179852009	.	0	+
chr1	179887850	179887878	.	0	+
chr1	179923888	179923948	.	0	+
chr1	180123933	180124060	.	0	+
chr1	180145070	180145116	.	0	+
chr1	180147924	180147999	.	0	+
chr1	180151328	180151423	.	0	+
chr1	180155201	180155285	.	0	+
chr1	180159565	180159716	.	0	+
chr1	180162838	180162847	.	0	+
chr1	180163455	180163492	.	0	+
chr1	180165475	180165524	.	0	+
chr1	180167117	180167144	.	0	+
chr1	180601138	180601291	.	0	+
chr1	180849338	180849379	.	0	+
chr1	181003055	181003148	.	0	+
chr1	181057832	181057866	.	0	+
chr1	181058676	181058717	.	0	+
chr1	182758884	182758910	.	0	+
chr1	182808443	182808545	.	0	+
chr1	182821415	182821446	.	0	+
chr1	182829202	182829235	.	0	+
chr1	182835629	182835669	.	0	+
chr1	182841484	182841499	.	0	+
chr1	182845292	182845345	.	0	+
chr1	182848428	182848484	.	0	+
chr1	182850429	182850500	.	0	+
chr1	182852377	182852410	.	0	+
chr1	182853947	182853949	.	0	+
chr1	182992350	182992419	.	0	+
chr1	182992551	182992648	.	0	+
chr1	183095251	183095291	.	0	+
chr1	183095346	183095355	.	0	+
chr1	183096377	183096442	.	0	+
chr1	183097728	183097865	.	0	+
chr1	183099479	183099514	.	0	+
chr1	183099601	183099634	.	0	+
chr1	183100430	183100491	.	0	+
chr1	183101544	183101570	.	0	+
chr1	183102535	183102649	.	0	+
chr1	183103791	183103897	.	0	+
chr1	183104172	183104267	.	0	+
chr1	183105516	183105572	.	0	+
chr1	183105651	183105721	.	0	+
chr1	183106817	183106846	.	0	+
chr1	183106928	183106963	.	0	+
chr1	183111666	183111696	.	0	+
chr1	183111933	183111991	.	0	+
chr1	183112641	183112672	.	0	+
chr1	183113325	183113390	.	0	+
chr1	183114200	183114308	.	0	+
chr1	183441611	183441649	.	0	+
chr1	183514405	183514424	.	0	+
chr1	183523082	183523217	.	0	+
chr1	183605178	183605270	.	0	+
chr1	183774201	183774390	.	0	+
chr1	183854008	183854011	.	0	+
chr1	183857632	183857662	.	0	+
chr1	183881329	183881358	.	0	+
chr1	184020824	184020901	.	0	+
chr1	185014455	185014491	.	0	+
chr1	185014651	185014754	.	0	+
chr1	185069611	185069617	.	0	+
chr1	185070074	185070117	.	0	+
chr1	185126263	185126425	.	0	+
chr1	185126601	185126672	.	0	+
chr1	185703484	185703538	.	0	+
chr1	186072301	186072347	.	0	+
chr1	186344895	186345063	.	0	+
chr1	186375303	186375328	.	0	+
chr1	186388136	186388220	.	0	+
chr1	186798060	186798144	.	0	+
chr1	186917841	186917894	.	0	+
chr1	186917985	186918045	.	0	+
chr1	186946581	186946681	.	0	+
chr1	187532830	187532836	.	0	+
chr1	188012025	188012069	.	0	+
chr1	192778167	192778174	.	0	+
chr1	193028675	193028819	.	0	+
chr1	193029244	193029275	.	0	+
chr1	193056847	193056855	.	0	+
chr1	193060578	193060599	.	0	+
chr1	193090953	193090994	.	0	+
chr1	193091056	193091327	.	0	+
chr1	196621139	196621208	.	0	+
chr1	196670652	196670662	.	0	+
chr1	197704737	197704749	.	0	+
chr1	197871744	197871764	.	0	+
chr1	198126084	198126248	.	0	+
chr1	200008654	200008715	.	0	+
chr1	200011677	200011722	.	0	+
chr1	200145898	200145909	.	0	+
chr1	200708006	200708146	.	0	+
chr1	200708605	200708643	.	0	+
chr1	200708703	200708738	.	0	+
chr1	200818279	200818307	.	0	+
chr1	200819275	200819340	.	0	+
chr1	200821736	200821774	.	0	+
chr1	201476339	201476374	.	0	+
chr1	201508250	201508303	.	0	+
chr1	201708977	201709061	.	0	+
chr1	201759626	201759679	.	0	+
chr1	201762865	201762898	.	0	+
chr1	201778330	201778357	.	0	+
chr1	201779744	201779817	.	0	+
chr1	201789460	201789514	.	0	+
chr1	201790149	201790158	.	0	+
chr1	201798234	201798385	.	0	+
chr1	201817581	201817623	.	0	+
chr1	201840412	201840433	.	0	+
chr1	201843982	201844037	.	0	+
chr1	201845163	201845223	.	0	+
chr1	201845302	201845375	.	0	+
chr1	201845500	201845573	.	0	+
chr1	201848523	201848548	.	0	+
chr1	201857755	201857842	.	0	+
chr1	201857977	201858074	.	0	+
chr1	201858136	201858155	.	0	+
chr1	201861316	201861362	.	0	+
chr1	201924582	201924681	.	0	+
chr1	201939404	201939448	.	0	+
chr1	201951702	201951825	.	0	+
chr1	201952459	201952542	.	0	+
chr1	201965276	201965349	.	0	+
chr1	201975094	201975170	.	0	+
chr1	202317819	202317872	.	0	+
chr1	202407483	202407490	.	0	+
chr1	202408452	202408463	.	0	+
chr1	202976488	202976579	.	0	+
chr1	203256350	203256392	.	0	+
chr1	203274626	203274668	.	0	+
chr1	203276609	203276663	.	0	+
chr1	203595891	203595989	.	0	+
chr1	203596177	203596266	.	0	+
chr1	203597128	203597184	.	0	+
chr1	203712620	203712656	.	0	+
chr1	203713030	203713135	.	0	+
chr1	203764634	203764673	.	0	+
chr1	203764735	203764764	.	0	+
chr1	203817454	203817489	.	0	+
chr1	203821803	203821820	.	0	+
chr1	203830696	203830734	.	0	+
chr1	203830946	203831025	.	0	+
chr1	203831275	203831318	.	0	+
chr1	204042232	204042259	.	0	+
chr1	204042725	204042774	.	0	+
chr1	204485482	204485615	.	0	+
chr1	204511954	204511988	.	0	+
chr1	205594682	205594701	.	0	+
chr1	205594761	205594765	.	0	+
chr1	205595199	205595207	.	0	+
chr1	205649099	205649111	.	0	+
chr1	206566149	206566160	.	0	+
chr1	206643769	206643891	.	0	+
chr1	206808841	206808936	.	0	+
chr1	206858236	206858274	.	0	+
chr1	206858700	206858764	.	0	+
chr1	206859025	206859054	.	0	+
chr1	206902386	206902422	.	0	+
chr1	206907478	206907550	.	0	+
chr1	207494802	207495145	.	0	+
chr1	207495724	207495745	.	0	+
chr1	207504607	207504621	.	0	+
chr1	207533494	207533538	.	0	+
chr1	207925377	207925545	.	0	+
chr1	207941570	207941576	.	0	+
chr1	207968764	207968813	.	0	+
chr1	208136257	208136296	.	0	+
chr1	208376825	208376957	.	0	+
chr1	210001282	210001438	.	0	+
chr1	210013585	210013625	.	0	+
chr1	210025012	210025014	.	0	+
chr1	210410590	210410625	.	0	+
chr1	210416275	210416317	.	0	+
chr1	210502302	210502341	.	0	+
chr1	211432689	211432749	.	0	+
chr1	211433283	211433316	.	0	+
chr1	211500133	211500206	.	0	+
chr1	211556115	211556195	.	0	+
chr1	211813007	211813145	.	0	+
chr1	212209063	212209158	.	0	+
chr1	212458748	212458784	.	0	+
chr1	212458851	212458914	.	0	+
chr1	212459235	212459264	.	0	+
chr1	212534915	212534926	.	0	+
chr1	212606189	212606271	.	0	+
chr1	212782086	212782102	.	0	+
chr1	212965183	212965297	.	0	+
chr1	213031553	213031649	.	0	+
chr1	213224578	213224692	.	0	+
chr1	213224790	213224823	.	0	+
chr1	214161255	214161342	.	0	+
chr1	214454275	214454325	.	0	+
chr1	214454400	214454448	.	0	+
chr1	214454565	214454599	.	0	+
chr1	214776496	214776638	.	0	+
chr1	214822088	214822132	.	0	+
chr1	215740485	215740532	.	0	+
chr1	215740675	215740770	.	0	+
chr1	215741059	215741113	.	0	+
chr1	215747123	215747140	.	0	+
chr1	215752423	215752460	.	0	+
chr1	215794683	215794753	.	0	+
chr1	218458559	218458698	.	0	+
chr1	218475755	218475785	.	0	+
chr1	218504853	218504887	.	0	+
chr1	218518526	218518597	.	0	+
chr1	218518650	218518724	.	0	+
chr1	218519052	218519090	.	0	+
chr1	218519426	218519473	.	0	+
chr1	218519626	218519755	.	0	+
chr1	218520277	218520367	.	0	+
chr1	218610810	218610839	.	0	+
chr1	218615987	218616002	.	0	+
chr1	218617079	218617168	.	0	+
chr1	218617295	218617315	.	0	+
chr1	219347125	219347268	.	0	+
chr1	219347484	219347535	.	0	+
chr1	219348202	219348343	.	0	+
chr1	219383870	219383940	.	0	+
chr1	220267424	220267565	.	0	+
chr1	220267633	220267699	.	0	+
chr1	220702022	220702029	.	0	+
chr1	220863625	220863752	.	0	+
chr1	220863929	220863949	.	0	+
chr1	220960201	220960246	.	0	+
chr1	222791409	222791452	.	0	+
chr1	222817609	222817880	.	0	+
chr1	222825605	222825631	.	0	+
chr1	222837401	222837407	.	0	+
chr1	222838678	222838750	.	0	+
chr1	222884816	222884964	.	0	+
chr1	222885856	222885935	.	0	+
chr1	222886129	222886216	.	0	+
chr1	222886640	222886752	.	0	+
chr1	222988355	222988469	.	0	+
chr1	223179143	223179167	.	0	+
chr1	223900178	223900348	.	0	+
chr1	223900526	223900563	.	0	+
chr1	223905457	223905498	.	0	+
chr1	223933016	223933100	.	0	+
chr1	223934713	223934749	.	0	+
chr1	223938585	223938595	.	0	+
chr1	223939706	223939752	.	0	+
chr1	223940603	223940638	.	0	+
chr1	223963378	223963420	.	0	+
chr1	224301763	224301845	.	0	+
chr1	224370883	224371019	.	0	+
chr1	224377613	224377645	.	0	+
chr1	224380849	224381072	.	0	+
chr1	224544506	224544669	.	0	+
chr1	224546870	224546900	.	0	+
chr1	224563525	224563546	.	0	+
chr1	224622599	224622638	.	0	+
chr1	225117331	225117424	.	0	+
chr1	225117480	225117517	.	0	+
chr1	225965451	225965547	.	0	+
chr1	225977913	225977923	.	0	+
chr1	225978077	225978078	.	0	+
chr1	225997760	225997834	.	0	+
chr1	226250383	226250426	.	0	+
chr1	227058249	227058356	.	0	+
chr1	227058583	227058597	.	0	+
chr1	227083575	227083688	.	0	+
chr1	227127958	227128025	.	0	+
chr1	227751213	227751284	.	0	+
chr1	227923111	227923180	.	0	+
chr1	227923386	227923408	.	0	+
chr1	228270338	228270500	.	0	+
chr1	228270794	228270822	.	0	+
chr1	228284814	228284844	.	0	+
chr1	228286730	228286788	.	0	+
chr1	228286866	228286871	.	0	+
chr1	228291163	228291192	.	0	+
chr1	228327609	228327648	.	0	+
chr1	228327708	228327773	.	0	+
chr1	228327908	228328070	.	0	+
chr1	228328280	228328341	.	0	+
chr1	228328845	228328872	.	0	+
chr1	228333191	228333301	.	0	+
chr1	228333712	228333735	.	0	+
chr1	228334535	228334620	.	0	+
chr1	228335101	228335150	.	0	+
chr1	228335314	228335345	.	0	+
chr1	228336510	228336615	.	0	+
chr1	228353481	228353513	.	0	+
chr1	228353823	228353839	.	0	+
chr1	228366761	228366779	.	0	+
chr1	228675027	228675150	.	0	+
chr1	228675529	228675560	.	0	+
chr1	228676655	228676692	.	0	+
chr1	228680804	228680849	.	0	+
chr1	228682629	228682640	.	0	+
chr1	229406853	229406925	.	0	+
chr1	229407003	229407070	.	0	+
chr1	229439657	229439699	.	0	+
chr1	229440347	229440375	.	0	+
chr1	229761928	229761998	.	0	+
chr1	230202928	230203045	.	0	+
chr1	230203102	230203128	.	0	+
chr1	230313959	230313972	.	0	+
chr1	230338920	230338951	.	0	+
chr1	230345621	230345670	.	0	+
chr1	230372410	230372445	.	0	+
chr1	230417450	230417525	.	0	+
chr1	230417604	230417741	.	0	+
chr1	230778201	230778286	.	0	+
chr1	231114787	231114897	.	0	+
chr1	231376928	231376999	.	0	+
chr1	231377054	231377118	.	0	+
chr1	231473706	231473821	.	0	+
chr1	231473992	231474054	.	0	+
chr1	231664391	231664495	.	0	+
chr1	231762545	231762588	.	0	+
chr1	232884461	232884464	.	0	+
chr1	232941067	232941197	.	0	+
chr1	233086308	233086413	.	0	+
chr1	233119325	233119346	.	0	+
chr1	234509154	234509320	.	0	+
chr1	234509375	234509541	.	0	+
chr1	234509964	234510073	.	0	+
chr1	235491861	235491950	.	0	+
chr1	235492231	235492299	.	0	+
chr1	235530709	235530784	.	0	+
chr1	236305779	236305867	.	0	+
chr1	236646436	236646449	.	0	+
chr1	236646605	236646640	.	0	+
chr1	236646750	236646765	.	0	+
chr1	236687209	236687333	.	0	+
chr1	236708129	236708170	.	0	+
chr1	236711625	236711657	.	0	+
chr1	236713655	236713721	.	0	+
chr1	236958552	236958749	.	0	+
chr1	237066487	237066519	.	0	+
chr1	237066630	237066655	.	0	+
chr1	237066850	237066896	.	0	+
chr1	239968701	239968702	.	0	+
chr1	240926677	240926685	.	0	+
chr1	242011457	242011556	.	0	+
chr1	242052813	242052849	.	0	+
chr1	243418686	243418768	.	0	+
chr1	243419305	243419464	.	0	+
chr1	243456423	243456442	.	0	+
chr1	243493852	243493890	.	0	+
chr1	243519725	243519758	.	0	+
chr1	243651055	243651068	.	0	+
chr1	244211955	244212010	.	0	+
chr1	244512485	244512561	.	0	+
chr1	244614542	244614564	.	0	+
chr1	244763453	244763506	.	0	+
chr1	244816350	244816483	.	0	+
chr1	244969685	244969689	.	0	+
chr1	244998624	244998648	.	0	+
chr1	244998927	244999038	.	0	+
chr1	245007659	245007662	.	0	+
chr1	245133586	245133725	.	0	+
chr1	245246942	245246991	.	0	+
chr1	245250545	245250564	.	0	+
chr1	245252827	245252875	.	0	+
chr1	246729614	246729669	.	0	+
chr1	246729751	246729911	.	0	+
chr1	246733153	246733199	.	0	+
chr1	246887364	246887396	.	0	+
chr1	246887576	246887739	.	0	+
chr1	246887850	246887893	.	0	+
chr1	246898364	246898498	.	0	+
chr1	246903501	246903575	.	0	+
chr1	246930494	246930503	.	0	+
chr1	246930954	246930993	.	0	+
chr1	247494595	247494622	.	0	+
chr1	249132421	249132449	.	0	+
chr1	249132525	249132572	.	0	+
chr1	249200422	249200490	.	0	+
chr1	565977	566021	.	0	-
chr1	713992	714053	.	0	-
chr1	762879	762946	.	0	-
chr1	879931	879979	.	0	-
chr1	880085	880121	.	0	-
chr1	880458	880502	.	0	-
chr1	881603	881664	.	0	-
chr1	892333	892375	.	0	-
chr1	892508	892520	.	0	-
chr1	894623	894681	.	0	-
chr1	934363	934399	.	0	-
chr1	935443	935569	.	0	-
chr1	1051433	1051510	.	0	-
chr1	1148384	1148447	.	0	-
chr1	1152336	1152449	.	0	-
chr1	1154169	1154194	.	0	-
chr1	1158647	1158742	.	0	-
chr1	1159234	1159350	.	0	-
chr1	1163866	1164023	.	0	-
chr1	1167269	1167465	.	0	-
[truncated: 38,420 more rows]
