# Supplementary material for: Detection and classification of peaks in 5' cap RNA sequencing data
Source: BMC Genomics. 2013 Oct 16;14(Suppl 5):S9. doi: 10.1186/1471-2164-14-S5-S9 (PMC3852351; doi:10.1186/1471-2164-14-S5-S9)
Supplement: Additional file 2 — Archive of all peak calls. Archive contains one BED file for each cell line. BED files can be viewed in any genome browser. [file 1471-2164-14-S5-S9-S2.zip › K562.bed]

chr1	569903	569921	.	0	+
chr1	763098	763108	.	0	+
chr1	935842	935911	.	0	+
chr1	948804	948929	.	0	+
chr1	949851	949894	.	0	+
chr1	955456	955521	.	0	+
chr1	990378	990424	.	0	+
chr1	991422	991440	.	0	+
chr1	993826	993911	.	0	+
chr1	995037	995132	.	0	+
chr1	999856	999893	.	0	+
chr1	1167601	1167644	.	0	+
chr1	1168910	1168950	.	0	+
chr1	1243939	1244025	.	0	+
chr1	1246920	1246977	.	0	+
chr1	1260165	1260206	.	0	+
chr1	1334897	1334999	.	0	+
chr1	1336503	1336543	.	0	+
chr1	1342745	1342770	.	0	+
chr1	1407129	1407189	.	0	+
chr1	1447504	1447575	.	0	+
chr1	1470021	1470031	.	0	+
chr1	2176005	2176009	.	0	+
chr1	2239092	2239119	.	0	+
chr1	2241005	2241042	.	0	+
chr1	2241300	2241396	.	0	+
chr1	2323183	2323373	.	0	+
chr1	2327214	2327311	.	0	+
chr1	2334977	2335007	.	0	+
chr1	2335130	2335163	.	0	+
chr1	2518212	2518272	.	0	+
chr1	3541729	3541770	.	0	+
chr1	3689214	3689239	.	0	+
chr1	3689290	3689363	.	0	+
chr1	3773827	3773869	.	0	+
chr1	3773988	3774060	.	0	+
chr1	3801068	3801085	.	0	+
chr1	4036156	4036174	.	0	+
chr1	4067643	4067670	.	0	+
chr1	6052704	6052824	.	0	+
chr1	6266130	6266163	.	0	+
chr1	6640025	6640123	.	0	+
chr1	6673789	6673834	.	0	+
chr1	6682958	6683012	.	0	+
chr1	6685210	6685283	.	0	+
chr1	6845490	6845608	.	0	+
chr1	7831308	7831437	.	0	+
chr1	7837214	7837247	.	0	+
chr1	7837327	7837354	.	0	+
chr1	7838174	7838200	.	0	+
chr1	7886613	7886697	.	0	+
chr1	7887442	7887524	.	0	+
chr1	7887700	7887818	.	0	+
chr1	8014342	8014356	.	0	+
chr1	8021666	8021833	.	0	+
chr1	8022815	8022902	.	0	+
chr1	8025380	8025460	.	0	+
chr1	8029392	8029440	.	0	+
chr1	8928043	8928076	.	0	+
chr1	8938859	8938922	.	0	+
chr1	8939834	8939866	.	0	+
chr1	9599520	9599574	.	0	+
chr1	9633470	9633471	.	0	+
chr1	9648776	9648843	.	0	+
chr1	9711762	9711828	.	0	+
chr1	9747679	9747712	.	0	+
chr1	9777851	9777923	.	0	+
chr1	10003457	10003549	.	0	+
chr1	10092989	10093048	.	0	+
chr1	10093176	10093297	.	0	+
chr1	10166996	10167047	.	0	+
chr1	10197129	10197166	.	0	+
chr1	10209275	10209312	.	0	+
chr1	10240301	10240348	.	0	+
chr1	10270581	10270672	.	0	+
chr1	10459046	10459180	.	0	+
chr1	10459682	10459737	.	0	+
chr1	10460452	10460479	.	0	+
chr1	10460556	10460630	.	0	+
chr1	10463121	10463194	.	0	+
chr1	10464221	10464312	.	0	+
chr1	10468130	10468198	.	0	+
chr1	10471478	10471611	.	0	+
chr1	10480077	10480130	.	0	+
chr1	10490428	10490561	.	0	+
chr1	10490805	10490859	.	0	+
chr1	10534965	10535031	.	0	+
chr1	11072671	11072775	.	0	+
chr1	11073850	11073996	.	0	+
chr1	11080528	11080589	.	0	+
chr1	11082322	11082341	.	0	+
chr1	11082719	11082731	.	0	+
chr1	11083385	11083425	.	0	+
chr1	11083581	11083646	.	0	+
chr1	11083707	11083750	.	0	+
chr1	11129702	11129739	.	0	+
chr1	11333243	11333287	.	0	+
chr1	11333514	11333568	.	0	+
chr1	11346259	11346305	.	0	+
chr1	11708977	11708978	.	0	+
chr1	11714899	11714979	.	0	+
chr1	11724120	11724172	.	0	+
chr1	11724229	11724312	.	0	+
chr1	11734345	11734357	.	0	+
chr1	11796103	11796255	.	0	+
chr1	11807528	11807582	.	0	+
chr1	11808638	11808646	.	0	+
chr1	11810127	11810156	.	0	+
chr1	11866197	11866328	.	0	+
chr1	11994706	11994825	.	0	+
chr1	12008028	12008073	.	0	+
chr1	12009900	12009937	.	0	+
chr1	12014883	12014919	.	0	+
chr1	12018569	12018584	.	0	+
chr1	12024257	12024324	.	0	+
chr1	12024705	12024777	.	0	+
chr1	12025607	12025632	.	0	+
chr1	12026306	12026338	.	0	+
chr1	12027076	12027149	.	0	+
chr1	12035512	12035574	.	0	+
chr1	12040468	12040518	.	0	+
chr1	12061821	12061858	.	0	+
chr1	12067105	12067132	.	0	+
chr1	12067201	12067248	.	0	+
chr1	12069680	12069746	.	0	+
chr1	12073334	12073453	.	0	+
chr1	12079454	12079625	.	0	+
chr1	12089088	12089175	.	0	+
chr1	12090057	12090141	.	0	+
chr1	12091305	12091373	.	0	+
chr1	12092029	12092069	.	0	+
chr1	12123307	12123472	.	0	+
chr1	12227003	12227071	.	0	+
chr1	12268053	12268112	.	0	+
chr1	12268826	12268874	.	0	+
chr1	12290070	12290153	.	0	+
chr1	12469855	12469923	.	0	+
chr1	12493604	12493687	.	0	+
chr1	12556793	12556835	.	0	+
chr1	12570106	12570201	.	0	+
chr1	12570609	12570661	.	0	+
chr1	14075865	14075960	.	0	+
chr1	14104958	14104993	.	0	+
chr1	15250579	15250647	.	0	+
chr1	15392551	15392625	.	0	+
chr1	15736363	15736457	.	0	+
chr1	15853327	15853422	.	0	+
chr1	15931021	15931045	.	0	+
chr1	15943923	15943956	.	0	+
chr1	15944025	15944069	.	0	+
chr1	15953228	15953266	.	0	+
chr1	16010776	16010841	.	0	+
chr1	16011035	16011087	.	0	+
chr1	16051980	16052002	.	0	+
chr1	16061207	16061217	.	0	+
chr1	16154949	16154953	.	0	+
chr1	16265994	16266018	.	0	+
chr1	16266406	16266418	.	0	+
chr1	16375254	16375318	.	0	+
chr1	16693665	16693773	.	0	+
chr1	16722051	16722090	.	0	+
chr1	16723851	16723967	.	0	+
chr1	16724453	16724499	.	0	+
chr1	16767155	16767275	.	0	+
chr1	16770153	16770197	.	0	+
chr1	16774364	16774387	.	0	+
chr1	16774553	16774613	.	0	+
chr1	16775651	16775697	.	0	+
chr1	16778388	16778482	.	0	+
chr1	16785451	16785485	.	0	+
chr1	16786150	16786197	.	0	+
chr1	17231690	17231698	.	0	+
chr1	19536835	19536900	.	0	+
chr1	19536954	19537047	.	0	+
chr1	19578038	19578122	.	0	+
chr1	19578259	19578372	.	0	+
chr1	19583945	19583966	.	0	+
chr1	19584986	19585023	.	0	+
chr1	19585236	19585343	.	0	+
chr1	19638775	19638826	.	0	+
chr1	19923425	19923576	.	0	+
chr1	19934580	19934592	.	0	+
chr1	19935084	19935093	.	0	+
chr1	19983831	19983871	.	0	+
chr1	20208856	20208923	.	0	+
chr1	20238156	20238163	.	0	+
chr1	20512536	20512624	.	0	+
chr1	20959947	20959974	.	0	+
chr1	21766618	21766674	.	0	+
chr1	22233528	22233625	.	0	+
chr1	22351972	22352075	.	0	+
chr1	22379099	22379223	.	0	+
chr1	22386879	22386916	.	0	+
chr1	22416505	22416510	.	0	+
chr1	22418224	22418266	.	0	+
chr1	22418704	22418711	.	0	+
chr1	22419104	22419129	.	0	+
chr1	22419278	22419311	.	0	+
chr1	22489820	22489872	.	0	+
chr1	22755334	22755386	.	0	+
chr1	22778318	22778366	.	0	+
chr1	22778441	22778485	.	0	+
chr1	22828794	22828807	.	0	+
chr1	23345912	23346047	.	0	+
chr1	23381582	23381607	.	0	+
chr1	23382431	23382469	.	0	+
chr1	23383950	23384014	.	0	+
chr1	23385562	23385580	.	0	+
chr1	23395030	23395086	.	0	+
chr1	23397801	23397832	.	0	+
chr1	23398612	23398670	.	0	+
chr1	23399859	23399897	.	0	+
chr1	23403755	23403834	.	0	+
chr1	23405473	23405522	.	0	+
chr1	23405600	23405651	.	0	+
chr1	23406024	23406140	.	0	+
chr1	23407970	23408046	.	0	+
chr1	23408718	23408800	.	0	+
chr1	23695458	23695481	.	0	+
chr1	23695679	23695717	.	0	+
chr1	24018214	24018337	.	0	+
chr1	24019097	24019250	.	0	+
chr1	24020305	24020425	.	0	+
chr1	24021139	24021264	.	0	+
chr1	24022260	24022374	.	0	+
chr1	24022601	24022643	.	0	+
chr1	24022843	24022890	.	0	+
chr1	24069914	24069986	.	0	+
chr1	24077928	24077966	.	0	+
chr1	24104840	24104969	.	0	+
chr1	24105155	24105185	.	0	+
chr1	24105933	24105972	.	0	+
chr1	24106353	24106402	.	0	+
chr1	24112182	24112247	.	0	+
chr1	24112859	24112914	.	0	+
chr1	24117613	24117715	.	0	+
chr1	24285575	24285836	.	0	+
chr1	24286265	24286341	.	0	+
chr1	24286422	24286436	.	0	+
chr1	24287905	24287952	.	0	+
chr1	24288629	24288646	.	0	+
chr1	24742242	24742371	.	0	+
chr1	24969639	24969846	.	0	+
chr1	24970033	24970096	.	0	+
chr1	24972473	24972487	.	0	+
chr1	24973155	24973254	.	0	+
chr1	24974309	24974349	.	0	+
chr1	24974926	24974969	.	0	+
chr1	24975441	24975470	.	0	+
chr1	24981350	24981398	.	0	+
chr1	24995900	24995950	.	0	+
chr1	24996657	24996706	.	0	+
chr1	24997852	24997927	.	0	+
chr1	24998707	24998732	.	0	+
chr1	24999001	24999124	.	0	+
chr1	25071806	25071974	.	0	+
chr1	25124261	25124309	.	0	+
chr1	25140578	25140647	.	0	+
chr1	25166441	25166444	.	0	+
chr1	25559072	25559147	.	0	+
chr1	25598888	25598900	.	0	+
chr1	25664789	25664950	.	0	+
chr1	25666960	25667071	.	0	+
chr1	25683303	25683345	.	0	+
chr1	25687151	25687195	.	0	+
chr1	25687380	25687408	.	0	+
chr1	25757325	25757497	.	0	+
chr1	25757606	25757649	.	0	+
chr1	25785278	25785330	.	0	+
chr1	25810696	25810713	.	0	+
chr1	25812218	25812230	.	0	+
chr1	25815714	25815743	.	0	+
chr1	25825058	25825109	.	0	+
chr1	25870062	25870147	.	0	+
chr1	25873179	25873225	.	0	+
chr1	25893623	25893643	.	0	+
chr1	26126676	26126711	.	0	+
chr1	26146418	26146525	.	0	+
chr1	26146671	26146696	.	0	+
chr1	26153093	26153124	.	0	+
chr1	26156107	26156159	.	0	+
chr1	26158915	26158943	.	0	+
chr1	26186033	26186071	.	0	+
chr1	26227500	26227557	.	0	+
chr1	26227975	26228099	.	0	+
chr1	26438276	26438358	.	0	+
chr1	26451129	26451175	.	0	+
chr1	26451584	26451724	.	0	+
chr1	26488230	26488264	.	0	+
chr1	26488509	26488542	.	0	+
chr1	26489003	26489069	.	0	+
chr1	26496358	26496451	.	0	+
chr1	26560636	26560768	.	0	+
chr1	26586231	26586270	.	0	+
chr1	26595979	26596019	.	0	+
chr1	26597522	26597542	.	0	+
chr1	26598538	26598589	.	0	+
chr1	26600476	26600499	.	0	+
chr1	26605168	26605195	.	0	+
chr1	26606498	26606695	.	0	+
chr1	26607055	26607124	.	0	+
chr1	26607344	26607374	.	0	+
chr1	26607544	26607594	.	0	+
chr1	26607954	26607985	.	0	+
chr1	26644322	26644531	.	0	+
chr1	26646950	26646989	.	0	+
chr1	26758779	26758916	.	0	+
chr1	26798879	26798991	.	0	+
chr1	26856215	26856292	.	0	+
chr1	27022491	27022539	.	0	+
chr1	27056315	27056334	.	0	+
chr1	27057657	27057699	.	0	+
chr1	27092737	27092775	.	0	+
chr1	27102051	27102123	.	0	+
chr1	27107425	27107496	.	0	+
chr1	27107603	27107634	.	0	+
chr1	27114419	27114471	.	0	+
chr1	27114663	27114708	.	0	+
chr1	27124378	27124379	.	0	+
chr1	27180927	27180950	.	0	+
chr1	27181779	27181817	.	0	+
chr1	27189583	27189641	.	0	+
chr1	27226979	27227044	.	0	+
chr1	27248179	27248367	.	0	+
chr1	27250610	27250635	.	0	+
chr1	27267981	27268073	.	0	+
chr1	27269452	27269496	.	0	+
chr1	27272805	27272856	.	0	+
chr1	27561107	27561241	.	0	+
chr1	27633571	27633596	.	0	+
chr1	27634311	27634347	.	0	+
chr1	27634690	27634707	.	0	+
chr1	27648719	27648824	.	0	+
chr1	27662077	27662125	.	0	+
chr1	27668482	27668593	.	0	+
chr1	27677941	27677974	.	0	+
chr1	27719106	27719176	.	0	+
chr1	27852253	27852298	.	0	+
chr1	27976072	27976081	.	0	+
chr1	28052470	28052535	.	0	+
chr1	28099662	28099818	.	0	+
chr1	28128302	28128327	.	0	+
chr1	28157262	28157361	.	0	+
chr1	28176965	28177017	.	0	+
chr1	28177452	28177516	.	0	+
chr1	28199032	28199070	.	0	+
chr1	28208952	28208997	.	0	+
chr1	28261449	28261471	.	0	+
chr1	28562590	28562721	.	0	+
chr1	28562907	28562944	.	0	+
chr1	28564328	28564395	.	0	+
chr1	28564508	28564588	.	0	+
chr1	28585991	28586040	.	0	+
chr1	28601525	28601551	.	0	+
chr1	28608902	28608935	.	0	+
chr1	28655512	28655622	.	0	+
chr1	28696153	28696303	.	0	+
chr1	28705112	28705135	.	0	+
chr1	28807071	28807075	.	0	+
chr1	28826628	28826646	.	0	+
chr1	28832451	28832695	.	0	+
chr1	28833054	28833091	.	0	+
chr1	28833202	28833245	.	0	+
chr1	28834058	28834096	.	0	+
chr1	28834615	28834673	.	0	+
chr1	28835278	28835449	.	0	+
chr1	28835757	28835794	.	0	+
chr1	28836027	28836062	.	0	+
chr1	28836752	28836798	.	0	+
chr1	28837044	28837067	.	0	+
chr1	28837182	28837337	.	0	+
chr1	28844702	28844823	.	0	+
chr1	28858368	28858479	.	0	+
chr1	28858706	28858796	.	0	+
chr1	28863280	28863323	.	0	+
chr1	28865263	28865374	.	0	+
chr1	28865447	28865456	.	0	+
chr1	28879583	28879625	.	0	+
chr1	28904170	28904195	.	0	+
chr1	28995278	28995329	.	0	+
chr1	29063414	29063534	.	0	+
chr1	29063585	29063612	.	0	+
chr1	29068992	29069026	.	0	+
chr1	29070132	29070169	.	0	+
chr1	29213558	29213701	.	0	+
chr1	29241014	29241258	.	0	+
chr1	29313955	29314043	.	0	+
chr1	29359600	29359615	.	0	+
chr1	29379678	29379699	.	0	+
chr1	29380362	29380374	.	0	+
chr1	29391489	29391519	.	0	+
chr1	29438932	29438961	.	0	+
chr1	29442230	29442273	.	0	+
chr1	29444898	29444941	.	0	+
chr1	29445732	29445888	.	0	+
chr1	29446119	29446505	.	0	+
chr1	31191578	31191648	.	0	+
chr1	31204515	31204603	.	0	+
chr1	31204925	31204970	.	0	+
chr1	31206203	31206228	.	0	+
chr1	31211785	31211846	.	0	+
chr1	31769805	31769943	.	0	+
chr1	31810054	31810102	.	0	+
chr1	31811836	31811867	.	0	+
chr1	31819464	31819550	.	0	+
chr1	31821698	31821714	.	0	+
chr1	31836850	31836901	.	0	+
chr1	32479402	32479574	.	0	+
chr1	32479877	32479940	.	0	+
chr1	32495893	32495945	.	0	+
chr1	32508235	32508274	.	0	+
chr1	32508977	32509050	.	0	+
chr1	32509150	32509225	.	0	+
chr1	32509350	32509456	.	0	+
chr1	32510039	32510052	.	0	+
chr1	32514619	32514629	.	0	+
chr1	32538511	32538620	.	0	+
chr1	32539164	32539224	.	0	+
chr1	32573636	32573736	.	0	+
chr1	32625066	32625084	.	0	+
chr1	32635536	32635638	.	0	+
chr1	32636310	32636349	.	0	+
chr1	32636964	32637016	.	0	+
chr1	32638680	32638725	.	0	+
chr1	32645270	32645374	.	0	+
chr1	32645635	32645715	.	0	+
chr1	32645903	32645912	.	0	+
chr1	32646958	32646995	.	0	+
chr1	32655675	32655703	.	0	+
chr1	32663460	32663488	.	0	+
chr1	32666171	32666288	.	0	+
chr1	32667253	32667340	.	0	+
chr1	32670947	32670958	.	0	+
chr1	32671230	32671273	.	0	+
chr1	32672075	32672113	.	0	+
chr1	32687378	32687430	.	0	+
chr1	32687971	32688049	.	0	+
chr1	32697104	32697179	.	0	+
chr1	32757669	32757783	.	0	+
chr1	32793146	32793219	.	0	+
chr1	32796420	32796485	.	0	+
chr1	32797352	32797383	.	0	+
chr1	32797722	32797844	.	0	+
chr1	32798616	32798627	.	0	+
chr1	32798976	32799009	.	0	+
chr1	32799140	32799156	.	0	+
chr1	33005026	33005091	.	0	+
chr1	33116743	33116861	.	0	+
chr1	33117513	33117548	.	0	+
chr1	33123102	33123142	.	0	+
chr1	33134631	33134676	.	0	+
chr1	33145453	33145478	.	0	+
chr1	33146187	33146189	.	0	+
chr1	33219556	33219634	.	0	+
chr1	33238787	33238850	.	0	+
chr1	33283128	33283297	.	0	+
chr1	33283660	33283716	.	0	+
chr1	33938244	33938265	.	0	+
chr1	35544949	35545029	.	0	+
chr1	35581033	35581065	.	0	+
chr1	35734245	35734386	.	0	+
chr1	35734525	35734666	.	0	+
chr1	35836097	35836123	.	0	+
chr1	35847256	35847320	.	0	+
chr1	35854621	35854648	.	0	+
chr1	35855550	35855646	.	0	+
chr1	35879683	35879685	.	0	+
chr1	36023367	36023453	.	0	+
chr1	36335333	36335445	.	0	+
chr1	36386037	36386073	.	0	+
chr1	36395095	36395129	.	0	+
chr1	36396304	36396369	.	0	+
chr1	36396704	36396770	.	0	+
chr1	36396832	36396890	.	0	+
chr1	36439038	36439055	.	0	+
chr1	36443283	36443300	.	0	+
chr1	36554478	36554516	.	0	+
chr1	36555609	36555646	.	0	+
chr1	36559478	36559507	.	0	+
chr1	36644330	36644362	.	0	+
chr1	36689976	36690086	.	0	+
chr1	36752801	36752853	.	0	+
chr1	36759450	36759495	.	0	+
chr1	36762278	36762342	.	0	+
chr1	36769889	36770000	.	0	+
chr1	36772695	36772717	.	0	+
chr1	37940179	37940183	.	0	+
chr1	38022521	38022572	.	0	+
chr1	38158114	38158243	.	0	+
chr1	38158605	38158662	.	0	+
chr1	38164602	38164650	.	0	+
chr1	38166157	38166194	.	0	+
chr1	38166479	38166511	.	0	+
chr1	38168930	38168975	.	0	+
chr1	38171129	38171181	.	0	+
chr1	38172617	38172737	.	0	+
chr1	38174046	38174091	.	0	+
chr1	38174525	38174575	.	0	+
chr1	38175308	38175353	.	0	+
chr1	38273460	38273499	.	0	+
chr1	38273875	38273996	.	0	+
chr1	38275063	38275099	.	0	+
chr1	38478329	38478517	.	0	+
chr1	38482028	38482093	.	0	+
chr1	38484135	38484229	.	0	+
chr1	38489231	38489253	.	0	+
chr1	39175074	39175078	.	0	+
chr1	39456912	39456999	.	0	+
chr1	39463850	39463923	.	0	+
chr1	39491930	39492079	.	0	+
chr1	39494387	39494570	.	0	+
chr1	39500033	39500157	.	0	+
chr1	39571030	39571063	.	0	+
chr1	39624471	39624543	.	0	+
chr1	39670340	39670390	.	0	+
chr1	39670443	39670493	.	0	+
chr1	39670649	39670667	.	0	+
chr1	39680915	39680972	.	0	+
chr1	39789860	39789880	.	0	+
chr1	39851434	39851537	.	0	+
chr1	39854252	39854292	.	0	+
chr1	39874716	39874754	.	0	+
chr1	39903628	39903666	.	0	+
chr1	39906682	39906741	.	0	+
chr1	39924052	39924081	.	0	+
chr1	39926296	39926301	.	0	+
chr1	39952489	39952506	.	0	+
chr1	40183755	40183758	.	0	+
chr1	40183875	40183881	.	0	+
chr1	40204496	40204590	.	0	+
chr1	40205831	40205884	.	0	+
chr1	40209503	40209545	.	0	+
chr1	40214661	40214724	.	0	+
chr1	40218958	40218991	.	0	+
chr1	40219233	40219268	.	0	+
chr1	40265077	40265113	.	0	+
chr1	40506328	40506500	.	0	+
chr1	40525004	40525107	.	0	+
chr1	40527405	40527448	.	0	+
chr1	40535423	40535442	.	0	+
chr1	40535844	40535899	.	0	+
chr1	40536150	40536185	.	0	+
chr1	40537708	40537730	.	0	+
chr1	40538249	40538259	.	0	+
chr1	40627013	40627089	.	0	+
chr1	40668273	40668287	.	0	+
chr1	40723702	40723743	.	0	+
chr1	40723828	40723974	.	0	+
chr1	40733475	40733507	.	0	+
chr1	40839302	40839473	.	0	+
chr1	40840297	40840349	.	0	+
chr1	40849468	40849516	.	0	+
chr1	40872474	40872493	.	0	+
chr1	40874322	40874354	.	0	+
chr1	40875428	40875475	.	0	+
chr1	40878702	40878745	.	0	+
chr1	40882729	40882769	.	0	+
chr1	40887625	40887669	.	0	+
chr1	40888278	40888350	.	0	+
chr1	40888476	40888625	.	0	+
chr1	40888710	40888732	.	0	+
chr1	40915739	40915821	.	0	+
chr1	40916453	40916502	.	0	+
chr1	40942952	40943003	.	0	+
chr1	40997307	40997344	.	0	+
chr1	41157268	41157519	.	0	+
chr1	41174955	41175117	.	0	+
chr1	41236613	41236650	.	0	+
chr1	41445328	41445483	.	0	+
chr1	41461639	41461660	.	0	+
chr1	41483486	41483487	.	0	+
chr1	42922210	42922234	.	0	+
chr1	43123989	43124172	.	0	+
chr1	43124354	43124396	.	0	+
chr1	43124528	43124557	.	0	+
chr1	43130538	43130579	.	0	+
chr1	43131637	43131697	.	0	+
chr1	43132215	43132232	.	0	+
chr1	43133031	43133112	.	0	+
chr1	43133822	43133832	.	0	+
chr1	43141055	43141059	.	0	+
chr1	43142161	43142290	.	0	+
chr1	43142347	43142396	.	0	+
chr1	43148033	43148095	.	0	+
chr1	43148979	43149023	.	0	+
chr1	43159177	43159195	.	0	+
chr1	43161852	43161873	.	0	+
chr1	43167702	43167714	.	0	+
chr1	43167998	43168011	.	0	+
chr1	43232918	43232981	.	0	+
chr1	43282767	43282804	.	0	+
chr1	43291171	43291375	.	0	+
chr1	43312239	43312308	.	0	+
chr1	43369157	43369177	.	0	+
chr1	43424681	43424774	.	0	+
chr1	43630104	43630123	.	0	+
chr1	43824555	43824679	.	0	+
chr1	43828754	43828844	.	0	+
chr1	43855565	43855620	.	0	+
chr1	44115753	44115847	.	0	+
chr1	44116131	44116174	.	0	+
chr1	44173183	44173241	.	0	+
chr1	44396205	44396270	.	0	+
chr1	44432969	44433020	.	0	+
chr1	44435624	44435694	.	0	+
chr1	44440553	44440729	.	0	+
chr1	44441436	44441499	.	0	+
chr1	44441975	44442016	.	0	+
chr1	44442692	44442725	.	0	+
chr1	44443603	44443630	.	0	+
chr1	44444869	44444924	.	0	+
chr1	44456480	44456575	.	0	+
chr1	44456778	44456816	.	0	+
chr1	44460691	44460713	.	0	+
chr1	44514110	44514135	.	0	+
chr1	44679081	44679197	.	0	+
chr1	44680520	44680539	.	0	+
chr1	44684732	44684772	.	0	+
chr1	44686300	44686315	.	0	+
chr1	45097622	45097639	.	0	+
chr1	45116374	45116417	.	0	+
chr1	45205364	45205598	.	0	+
chr1	45216160	45216202	.	0	+
chr1	45218832	45218897	.	0	+
chr1	45219345	45219475	.	0	+
chr1	45223227	45223297	.	0	+
chr1	45223581	45223612	.	0	+
chr1	45223725	45223784	.	0	+
chr1	45224901	45224950	.	0	+
chr1	45226329	45226375	.	0	+
chr1	45228015	45228083	.	0	+
chr1	45228264	45228301	.	0	+
chr1	45232501	45232544	.	0	+
chr1	45232776	45232813	.	0	+
chr1	45232976	45233029	.	0	+
chr1	45233159	45233220	.	0	+
chr1	45241169	45241284	.	0	+
chr1	45241535	45241538	.	0	+
chr1	45241713	45241718	.	0	+
chr1	45242369	45242447	.	0	+
chr1	45243377	45243409	.	0	+
chr1	45243800	45243824	.	0	+
chr1	45244325	45244423	.	0	+
chr1	45266013	45266064	.	0	+
chr1	45452409	45452517	.	0	+
chr1	45477773	45477946	.	0	+
chr1	45478405	45478832	.	0	+
chr1	45481008	45481042	.	0	+
chr1	45481177	45481224	.	0	+
chr1	45769528	45769590	.	0	+
chr1	45805701	45805742	.	0	+
chr1	45805803	45805924	.	0	+
chr1	45806139	45806247	.	0	+
chr1	45965952	45966055	.	0	+
chr1	46016453	46016550	.	0	+
chr1	46016695	46016796	.	0	+
chr1	46032656	46032693	.	0	+
chr1	46033651	46033689	.	0	+
chr1	46035671	46035696	.	0	+
chr1	46049645	46049856	.	0	+
chr1	46067920	46068038	.	0	+
chr1	46070591	46070689	.	0	+
chr1	46072141	46072187	.	0	+
chr1	46072375	46072418	.	0	+
chr1	46072990	46073023	.	0	+
chr1	46073218	46073244	.	0	+
chr1	46073802	46073823	.	0	+
chr1	46074133	46074145	.	0	+
chr1	46077822	46077839	.	0	+
chr1	46079766	46079825	.	0	+
chr1	46079961	46080006	.	0	+
chr1	46080698	46080802	.	0	+
chr1	46082304	46082343	.	0	+
chr1	46083142	46083208	.	0	+
chr1	46152977	46153034	.	0	+
chr1	46153819	46153925	.	0	+
chr1	46158895	46158916	.	0	+
chr1	46269255	46269289	.	0	+
chr1	46598815	46598869	.	0	+
chr1	46713339	46713471	.	0	+
chr1	46726601	46726655	.	0	+
chr1	46769301	46769412	.	0	+
chr1	46775951	46775955	.	0	+
chr1	46782258	46782279	.	0	+
chr1	46782350	46782421	.	0	+
chr1	46806358	46806513	.	0	+
chr1	46908538	46908569	.	0	+
chr1	46955458	46955541	.	0	+
chr1	47644987	47645093	.	0	+
chr1	47645391	47645431	.	0	+
chr1	47799443	47799633	.	0	+
chr1	47799749	47799769	.	0	+
chr1	47834167	47834244	.	0	+
chr1	47838708	47838738	.	0	+
chr1	47841607	47841645	.	0	+
chr1	47844401	47844451	.	0	+
chr1	51434305	51434510	.	0	+
chr1	51434628	51434688	.	0	+
chr1	51435880	51435939	.	0	+
chr1	51983899	51983991	.	0	+
chr1	52082732	52082794	.	0	+
chr1	52195453	52195590	.	0	+
chr1	52195726	52195753	.	0	+
chr1	52231484	52231518	.	0	+
chr1	52246905	52246950	.	0	+
chr1	52250112	52250255	.	0	+
chr1	52251496	52251526	.	0	+
chr1	52252196	52252257	.	0	+
chr1	52253051	52253134	.	0	+
chr1	52253384	52253410	.	0	+
chr1	52253582	52253770	.	0	+
chr1	52485808	52485833	.	0	+
chr1	52521928	52522006	.	0	+
chr1	52607752	52607799	.	0	+
chr1	52870190	52870299	.	0	+
chr1	52874254	52874273	.	0	+
chr1	52880427	52880460	.	0	+
chr1	52882340	52882347	.	0	+
chr1	52882600	52882646	.	0	+
chr1	52882939	52882969	.	0	+
chr1	52883729	52883760	.	0	+
chr1	53192102	53192176	.	0	+
chr1	53289126	53289174	.	0	+
chr1	53308384	53308474	.	0	+
chr1	53308531	53308563	.	0	+
chr1	53336572	53336577	.	0	+
chr1	53392917	53393003	.	0	+
chr1	53480555	53480694	.	0	+
chr1	53493683	53493720	.	0	+
chr1	53504587	53504698	.	0	+
chr1	53516298	53516321	.	0	+
chr1	53516600	53516650	.	0	+
chr1	53662437	53662550	.	0	+
chr1	54411720	54411749	.	0	+
chr1	54411988	54412067	.	0	+
chr1	54412301	54412359	.	0	+
chr1	54433750	54433778	.	0	+
chr1	54519233	54519355	.	0	+
chr1	54665804	54665921	.	0	+
chr1	54670686	54670723	.	0	+
chr1	54671030	54671060	.	0	+
chr1	54675617	54675649	.	0	+
chr1	54675731	54675781	.	0	+
chr1	54678169	54678224	.	0	+
chr1	54681808	54681994	.	0	+
chr1	54683834	54683875	.	0	+
chr1	54683969	54684022	.	0	+
chr1	55181451	55181594	.	0	+
chr1	55183187	55183192	.	0	+
chr1	55186146	55186153	.	0	+
chr1	55188385	55188406	.	0	+
chr1	55207325	55207371	.	0	+
chr1	55352247	55352263	.	0	+
chr1	55505129	55505269	.	0	+
chr1	55529278	55529313	.	0	+
chr1	58298727	58298729	.	0	+
chr1	59762445	59762511	.	0	+
chr1	61548215	61548322	.	0	+
chr1	61691212	61691213	.	0	+
chr1	61921977	61921982	.	0	+
chr1	62902659	62902769	.	0	+
chr1	62917375	62917408	.	0	+
chr1	63249496	63249540	.	0	+
chr1	63249745	63249850	.	0	+
chr1	63286540	63286574	.	0	+
chr1	63833250	63833360	.	0	+
chr1	63989181	63989245	.	0	+
chr1	65613230	65613350	.	0	+
chr1	65613777	65613887	.	0	+
chr1	65614672	65614770	.	0	+
chr1	65694383	65694388	.	0	+
chr1	65720111	65720165	.	0	+
chr1	65770481	65770483	.	0	+
chr1	65871757	65871793	.	0	+
chr1	65886211	65886250	.	0	+
chr1	65886307	65886403	.	0	+
chr1	65990816	65990872	.	0	+
chr1	65991325	65991481	.	0	+
chr1	65991715	65991752	.	0	+
chr1	65991973	65992100	.	0	+
chr1	65993027	65993054	.	0	+
chr1	66067613	66067666	.	0	+
chr1	66083734	66083789	.	0	+
chr1	66095475	66095503	.	0	+
chr1	67390605	67390733	.	0	+
chr1	67390976	67391045	.	0	+
chr1	67391145	67391179	.	0	+
chr1	67395926	67395971	.	0	+
chr1	67396025	67396064	.	0	+
chr1	67411900	67411940	.	0	+
chr1	67451734	67451746	.	0	+
chr1	67453507	67453574	.	0	+
chr1	68150810	68150949	.	0	+
chr1	68151026	68151189	.	0	+
chr1	68151695	68151782	.	0	+
chr1	68153340	68153394	.	0	+
chr1	68153551	68153649	.	0	+
chr1	68962352	68962381	.	0	+
chr1	70671330	70671444	.	0	+
chr1	70687033	70687212	.	0	+
chr1	70687376	70687429	.	0	+
chr1	70695151	70695195	.	0	+
chr1	70696361	70696399	.	0	+
chr1	70696708	70696745	.	0	+
chr1	70697978	70698036	.	0	+
chr1	70700374	70700452	.	0	+
chr1	70701178	70701234	.	0	+
chr1	70703123	70703202	.	0	+
chr1	70705125	70705220	.	0	+
chr1	70710356	70710474	.	0	+
chr1	70712498	70712547	.	0	+
chr1	70715616	70715700	.	0	+
chr1	70716042	70716088	.	0	+
chr1	70820474	70820545	.	0	+
chr1	70876892	70876973	.	0	+
chr1	70905058	70905083	.	0	+
chr1	71538153	71538198	.	0	+
chr1	71547030	71547055	.	0	+
chr1	72740578	72740596	.	0	+
chr1	74663883	74664034	.	0	+
chr1	75198763	75198943	.	0	+
chr1	75202223	75202237	.	0	+
chr1	76190343	76190484	.	0	+
chr1	76194080	76194116	.	0	+
chr1	76198357	76198397	.	0	+
chr1	76198533	76198568	.	0	+
chr1	76199205	76199289	.	0	+
chr1	76200472	76200534	.	0	+
chr1	76205663	76205795	.	0	+
chr1	76215097	76215219	.	0	+
chr1	76251850	76251998	.	0	+
chr1	76252231	76252269	.	0	+
chr1	76252379	76252423	.	0	+
chr1	76252755	76252758	.	0	+
chr1	76253536	76253581	.	0	+
chr1	76255800	76255831	.	0	+
chr1	76255930	76255966	.	0	+
chr1	77165438	77165439	.	0	+
chr1	77685157	77685211	.	0	+
chr1	78245307	78245329	.	0	+
chr1	78312803	78312809	.	0	+
chr1	78313075	78313081	.	0	+
chr1	78354171	78354200	.	0	+
chr1	78444849	78444989	.	0	+
chr1	78470490	78470643	.	0	+
chr1	78470762	78470800	.	0	+
chr1	78483586	78483603	.	0	+
chr1	79215496	79215507	.	0	+
chr1	84944915	84944999	.	0	+
chr1	84963275	84963310	.	0	+
chr1	84971961	84971999	.	0	+
chr1	87170440	87170597	.	0	+
chr1	87205316	87205328	.	0	+
chr1	87380301	87380438	.	0	+
chr1	87380583	87380611	.	0	+
chr1	87512284	87512303	.	0	+
chr1	87558250	87558295	.	0	+
chr1	87571552	87571600	.	0	+
chr1	87574841	87574891	.	0	+
chr1	87794514	87794586	.	0	+
chr1	87797351	87797414	.	0	+
chr1	87800995	87801040	.	0	+
chr1	87810750	87810796	.	0	+
chr1	89149917	89150044	.	0	+
chr1	89150201	89150245	.	0	+
chr1	89206668	89206692	.	0	+
chr1	89236151	89236155	.	0	+
chr1	89294276	89294313	.	0	+
chr1	89299057	89299090	.	0	+
chr1	89299635	89299658	.	0	+
chr1	89300431	89300474	.	0	+
chr1	89989735	89989775	.	0	+
chr1	89990380	89990510	.	0	+
chr1	90098639	90098745	.	0	+
chr1	90286516	90286600	.	0	+
chr1	90287403	90287625	.	0	+
chr1	90295355	90295388	.	0	+
chr1	90308798	90308815	.	0	+
chr1	90460644	90460798	.	0	+
chr1	90463664	90463691	.	0	+
chr1	90464918	90464928	.	0	+
chr1	90470725	90470771	.	0	+
chr1	90473209	90473308	.	0	+
chr1	90475638	90475668	.	0	+
chr1	90478690	90478760	.	0	+
chr1	90482907	90482961	.	0	+
chr1	90484240	90484344	.	0	+
chr1	90486333	90486445	.	0	+
chr1	90487778	90487905	.	0	+
chr1	90492896	90493024	.	0	+
chr1	90493100	90493186	.	0	+
chr1	91966369	91966469	.	0	+
chr1	91966654	91966715	.	0	+
chr1	91977154	91977177	.	0	+
chr1	91989653	91989667	.	0	+
chr1	91990752	91990797	.	0	+
chr1	92108533	92108544	.	0	+
chr1	92109475	92109492	.	0	+
chr1	92764565	92764626	.	0	+
chr1	93297515	93297699	.	0	+
chr1	93298301	93298348	.	0	+
chr1	93299081	93299186	.	0	+
chr1	93300357	93300375	.	0	+
chr1	93301242	93301273	.	0	+
chr1	93303047	93303062	.	0	+
chr1	93306081	93306092	.	0	+
chr1	93307401	93307456	.	0	+
chr1	93544788	93544885	.	0	+
chr1	93581024	93581061	.	0	+
chr1	93583937	93583960	.	0	+
chr1	93586102	93586116	.	0	+
chr1	93586229	93586258	.	0	+
chr1	93591026	93591062	.	0	+
chr1	93592759	93592857	.	0	+
chr1	93594678	93594750	.	0	+
chr1	93597222	93597226	.	0	+
chr1	93599235	93599288	.	0	+
chr1	93599646	93599753	.	0	+
chr1	93602172	93602223	.	0	+
chr1	93603575	93603664	.	0	+
chr1	93645468	93645571	.	0	+
chr1	93646218	93646319	.	0	+
chr1	93657610	93657639	.	0	+
chr1	93659247	93659272	.	0	+
chr1	93701839	93701874	.	0	+
chr1	93711710	93711738	.	0	+
chr1	93721932	93721979	.	0	+
chr1	93811431	93811549	.	0	+
chr1	93812100	93812150	.	0	+
chr1	93819461	93819500	.	0	+
chr1	93826603	93826638	.	0	+
chr1	93913610	93913699	.	0	+
chr1	94018033	94018072	.	0	+
chr1	94883935	94883959	.	0	+
chr1	95582415	95582483	.	0	+
chr1	95582846	95582892	.	0	+
chr1	95582953	95582986	.	0	+
chr1	95699703	95699808	.	0	+
chr1	97187309	97187400	.	0	+
chr1	97236407	97236408	.	0	+
chr1	97262350	97262399	.	0	+
chr1	97269113	97269117	.	0	+
chr1	98011652	98011673	.	0	+
chr1	98011889	98011909	.	0	+
chr1	98012618	98012628	.	0	+
chr1	99474079	99474085	.	0	+
chr1	100315603	100315699	.	0	+
chr1	100361879	100361885	.	0	+
chr1	100376263	100376300	.	0	+
chr1	100389518	100389521	.	0	+
chr1	100435527	100435647	.	0	+
chr1	100480883	100480908	.	0	+
chr1	100503617	100503694	.	0	+
chr1	100534099	100534119	.	0	+
chr1	100548674	100548698	.	0	+
chr1	100598681	100598798	.	0	+
chr1	100731710	100731844	.	0	+
chr1	100733749	100733791	.	0	+
chr1	100740377	100740409	.	0	+
chr1	100757235	100757266	.	0	+
chr1	100817986	100818048	.	0	+
chr1	100828674	100828716	.	0	+
chr1	101361615	101361692	.	0	+
chr1	101440550	101440585	.	0	+
chr1	101491398	101491490	.	0	+
chr1	104068293	104068375	.	0	+
chr1	104068551	104068671	.	0	+
chr1	104080022	104080048	.	0	+
chr1	107599258	107599373	.	0	+
chr1	108743011	108743068	.	0	+
chr1	108964111	108964124	.	0	+
chr1	109102631	109102721	.	0	+
chr1	109234914	109234971	.	0	+
chr1	109241221	109241300	.	0	+
chr1	109241390	109241425	.	0	+
chr1	109241750	109242346	.	0	+
chr1	109289234	109289347	.	0	+
chr1	109351493	109351538	.	0	+
chr1	109419563	109419657	.	0	+
chr1	109419725	109419790	.	0	+
chr1	109468156	109468177	.	0	+
chr1	109633320	109633484	.	0	+
chr1	109635505	109635541	.	0	+
chr1	109639459	109639464	.	0	+
chr1	109642811	109642849	.	0	+
chr1	109756464	109756696	.	0	+
chr1	109770981	109771020	.	0	+
chr1	109778592	109778658	.	0	+
chr1	109779037	109779171	.	0	+
chr1	109779831	109779976	.	0	+
chr1	109780344	109780496	.	0	+
chr1	109780710	109780773	.	0	+
chr1	109816530	109816566	.	0	+
chr1	110026570	110026601	.	0	+
chr1	110036682	110036748	.	0	+
chr1	110091161	110091415	.	0	+
chr1	110121826	110121928	.	0	+
chr1	110128853	110128899	.	0	+
chr1	110129437	110129472	.	0	+
chr1	110162435	110162509	.	0	+
chr1	110198692	110198772	.	0	+
chr1	110198900	110198989	.	0	+
chr1	110210677	110210737	.	0	+
chr1	110453239	110453251	.	0	+
chr1	110453431	110453471	.	0	+
chr1	110527312	110527448	.	0	+
chr1	110527602	110527750	.	0	+
chr1	110546140	110546148	.	0	+
chr1	110546898	110546938	.	0	+
chr1	110555019	110555042	.	0	+
chr1	110555516	110555571	.	0	+
chr1	110557380	110557441	.	0	+
chr1	110558044	110558118	.	0	+
chr1	110560132	110560156	.	0	+
chr1	110560574	110560620	.	0	+
chr1	110561193	110561246	.	0	+
chr1	110561652	110561692	.	0	+
chr1	110562191	110562249	.	0	+
chr1	110563377	110563450	.	0	+
chr1	110564290	110564341	.	0	+
chr1	110564551	110564591	.	0	+
chr1	110564723	110564849	.	0	+
chr1	110566235	110566265	.	0	+
chr1	110577226	110577256	.	0	+
chr1	110882044	110882100	.	0	+
chr1	110884870	110884891	.	0	+
chr1	110898651	110898654	.	0	+
chr1	110898908	110898947	.	0	+
chr1	110907978	110907992	.	0	+
chr1	110909409	110909419	.	0	+
chr1	110914479	110914512	.	0	+
chr1	110950429	110950476	.	0	+
chr1	111413770	111413849	.	0	+
chr1	111415652	111415850	.	0	+
chr1	111418157	111418200	.	0	+
chr1	111419753	111419795	.	0	+
chr1	111422847	111422893	.	0	+
chr1	111435077	111435121	.	0	+
chr1	111442328	111442375	.	0	+
chr1	111442458	111442500	.	0	+
chr1	111682090	111682122	.	0	+
chr1	111682826	111682911	.	0	+
chr1	111992001	111992178	.	0	+
chr1	111996840	111996920	.	0	+
chr1	111998704	111998751	.	0	+
chr1	111999275	111999318	.	0	+
chr1	111999377	111999379	.	0	+
chr1	112002168	112002259	.	0	+
chr1	112003501	112003559	.	0	+
chr1	112162353	112162554	.	0	+
chr1	112170088	112170124	.	0	+
chr1	112233950	112234030	.	0	+
chr1	112245973	112246099	.	0	+
chr1	112246987	112247082	.	0	+
chr1	112255583	112255625	.	0	+
chr1	112298274	112298345	.	0	+
chr1	112298504	112298568	.	0	+
chr1	112305528	112305586	.	0	+
chr1	112938798	112938898	.	0	+
chr1	113161776	113161864	.	0	+
chr1	113162321	113162487	.	0	+
chr1	113192038	113192047	.	0	+
chr1	113197063	113197202	.	0	+
chr1	113202331	113202375	.	0	+
chr1	113209692	113209711	.	0	+
chr1	113212931	113212999	.	0	+
chr1	113213452	113213464	.	0	+
chr1	113214017	113214070	.	0	+
chr1	113217064	113217119	.	0	+
chr1	113217253	113217388	.	0	+
chr1	113217576	113217642	.	0	+
chr1	113238778	113238800	.	0	+
chr1	113241308	113241342	.	0	+
chr1	113243278	113243338	.	0	+
chr1	113361870	113361921	.	0	+
chr1	113367502	113367504	.	0	+
chr1	113499227	113499258	.	0	+
chr1	113615787	113615876	.	0	+
chr1	113662111	113662151	.	0	+
chr1	113933055	113933136	.	0	+
chr1	113992280	113992342	.	0	+
chr1	114447912	114448049	.	0	+
chr1	114472229	114472271	.	0	+
chr1	114516259	114516321	.	0	+
chr1	115078967	115078974	.	0	+
chr1	115079166	115079173	.	0	+
chr1	116184529	116184628	.	0	+
chr1	116915812	116915939	.	0	+
chr1	116916075	116916121	.	0	+
chr1	116926625	116926723	.	0	+
chr1	116929983	116930069	.	0	+
chr1	116930758	116930816	.	0	+
chr1	116931260	116931342	.	0	+
chr1	116932200	116932241	.	0	+
chr1	116932852	116932888	.	0	+
chr1	116936280	116936323	.	0	+
chr1	116937730	116937799	.	0	+
chr1	116937857	116937887	.	0	+
chr1	116939211	116939328	.	0	+
chr1	116940507	116940550	.	0	+
chr1	116940602	116940640	.	0	+
chr1	116941242	116941349	.	0	+
chr1	116943499	116943535	.	0	+
chr1	116947267	116947344	.	0	+
chr1	117452494	117452569	.	0	+
chr1	117452750	117452818	.	0	+
chr1	117487535	117487564	.	0	+
chr1	117602906	117602972	.	0	+
chr1	117616313	117616327	.	0	+
chr1	117647384	117647420	.	0	+
chr1	117910031	117910123	.	0	+
chr1	117911038	117911086	.	0	+
chr1	117944803	117944849	.	0	+
chr1	117948188	117948246	.	0	+
chr1	117957415	117957433	.	0	+
chr1	117963208	117963248	.	0	+
chr1	118039451	118039562	.	0	+
chr1	118042029	118042069	.	0	+
chr1	118045479	118045517	.	0	+
chr1	118148667	118148674	.	0	+
chr1	118472326	118472491	.	0	+
chr1	118477152	118477188	.	0	+
chr1	118482095	118482116	.	0	+
chr1	118483501	118483536	.	0	+
chr1	118495239	118495253	.	0	+
chr1	118497250	118497251	.	0	+
chr1	118502024	118502067	.	0	+
chr1	119682994	119683073	.	0	+
chr1	119683356	119683393	.	0	+
chr1	119693275	119693276	.	0	+
chr1	120190947	120190981	.	0	+
chr1	120254472	120254587	.	0	+
chr1	120279829	120279869	.	0	+
chr1	142618778	142618816	.	0	+
chr1	142819290	142819309	.	0	+
chr1	143913803	143913817	.	0	+
chr1	144534035	144534037	.	0	+
chr1	145096374	145096574	.	0	+
chr1	145109530	145109564	.	0	+
chr1	145112475	145112520	.	0	+
chr1	145117380	145117450	.	0	+
chr1	145209097	145209117	.	0	+
chr1	145438436	145438523	.	0	+
chr1	145441155	145441225	.	0	+
chr1	145441406	145441463	.	0	+
chr1	145441925	145441999	.	0	+
chr1	145442462	145442506	.	0	+
chr1	145477017	145477101	.	0	+
chr1	145500783	145500825	.	0	+
chr1	145507576	145507609	.	0	+
chr1	145507884	145507908	.	0	+
chr1	145508483	145508516	.	0	+
chr1	145509293	145509301	.	0	+
chr1	145515526	145515558	.	0	+
chr1	145516350	145516393	.	0	+
chr1	145575231	145575308	.	0	+
chr1	145575986	145576070	.	0	+
chr1	145611103	145611149	.	0	+
chr1	145690460	145690534	.	0	+
chr1	146649837	146649851	.	0	+
chr1	146650280	146650291	.	0	+
chr1	146714273	146714444	.	0	+
chr1	146714785	146714819	.	0	+
chr1	146727487	146727518	.	0	+
chr1	146736161	146736217	.	0	+
chr1	146737676	146737725	.	0	+
chr1	146739103	146739146	.	0	+
chr1	146740404	146740448	.	0	+
chr1	146740503	146740538	.	0	+
chr1	146742564	146742622	.	0	+
chr1	146743802	146743877	.	0	+
chr1	146747010	146747046	.	0	+
chr1	146747849	146747886	.	0	+
chr1	146751700	146751842	.	0	+
chr1	146756019	146756048	.	0	+
chr1	146756103	146756150	.	0	+
chr1	146756997	146757025	.	0	+
chr1	146757079	146757124	.	0	+
chr1	146759302	146759340	.	0	+
chr1	146763174	146763207	.	0	+
chr1	146765335	146765376	.	0	+
chr1	147400497	147400510	.	0	+
chr1	147735748	147735750	.	0	+
chr1	149858438	149858533	.	0	+
chr1	150039791	150039916	.	0	+
chr1	150123185	150123249	.	0	+
chr1	150266234	150266343	.	0	+
chr1	150266750	150266843	.	0	+
chr1	150280450	150280586	.	0	+
chr1	150280652	150280706	.	0	+
chr1	150293901	150294043	.	0	+
chr1	150336587	150336685	.	0	+
chr1	150337153	150337186	.	0	+
chr1	150445751	150445889	.	0	+
chr1	150446504	150446530	.	0	+
chr1	150447736	150447740	.	0	+
chr1	150459855	150459973	.	0	+
chr1	150460358	150460396	.	0	+
chr1	150480490	150480604	.	0	+
chr1	150483988	150484017	.	0	+
chr1	150484272	150484280	.	0	+
chr1	150521831	150521944	.	0	+
chr1	150526005	150526038	.	0	+
chr1	150530505	150530537	.	0	+
chr1	150602255	150602357	.	0	+
chr1	150604236	150604244	.	0	+
chr1	150604683	150604720	.	0	+
chr1	150898754	150898896	.	0	+
chr1	150899107	150899126	.	0	+
chr1	150931778	150931824	.	0	+
chr1	150954748	150954790	.	0	+
chr1	150980891	150980925	.	0	+
chr1	150981002	150981033	.	0	+
chr1	151008037	151008088	.	0	+
chr1	151030302	151030420	.	0	+
chr1	151032729	151033000	.	0	+
chr1	151040913	151040943	.	0	+
chr1	151043229	151043342	.	0	+
chr1	151129094	151129199	.	0	+
chr1	151138489	151138662	.	0	+
chr1	151141510	151141556	.	0	+
chr1	151170986	151171077	.	0	+
chr1	151172671	151172692	.	0	+
chr1	151172901	151172909	.	0	+
chr1	151227171	151227277	.	0	+
chr1	151234643	151234697	.	0	+
chr1	151236462	151236467	.	0	+
chr1	151237309	151237369	.	0	+
chr1	151237610	151237657	.	0	+
chr1	151238001	151238019	.	0	+
chr1	151238483	151238525	.	0	+
chr1	151238834	151238879	.	0	+
chr1	151239826	151239838	.	0	+
chr1	151253978	151254022	.	0	+
chr1	151254739	151254805	.	0	+
chr1	151319437	151319515	.	0	+
chr1	151371997	151372098	.	0	+
chr1	151372204	151372236	.	0	+
chr1	151372466	151372550	.	0	+
chr1	151372640	151372664	.	0	+
chr1	151372912	151372950	.	0	+
chr1	151374332	151374371	.	0	+
chr1	151512779	151512794	.	0	+
chr1	151668850	151668918	.	0	+
chr1	151735573	151735586	.	0	+
chr1	151763288	151763349	.	0	+
chr1	152371954	152371971	.	0	+
chr1	153600818	153600928	.	0	+
chr1	153603015	153603075	.	0	+
chr1	153606495	153606597	.	0	+
chr1	153618455	153618544	.	0	+
chr1	153631130	153631226	.	0	+
chr1	153736301	153736330	.	0	+
chr1	153745111	153745163	.	0	+
chr1	153747858	153747900	.	0	+
chr1	153917770	153917790	.	0	+
chr1	153936183	153936215	.	0	+
chr1	153939950	153939982	.	0	+
chr1	153940293	153940445	.	0	+
chr1	153950210	153950226	.	0	+
chr1	153963216	153963286	.	0	+
chr1	154193331	154193492	.	0	+
chr1	154193774	154193845	.	0	+
chr1	154197608	154197642	.	0	+
chr1	154199750	154199810	.	0	+
chr1	154201092	154201177	.	0	+
chr1	154207072	154207111	.	0	+
chr1	154207187	154207212	.	0	+
chr1	154207675	154207750	.	0	+
chr1	154209038	154209063	.	0	+
chr1	154213986	154214020	.	0	+
chr1	154226476	154226547	.	0	+
chr1	154227307	154227333	.	0	+
chr1	154227741	154227768	.	0	+
chr1	154229887	154229911	.	0	+
chr1	154232201	154232250	.	0	+
chr1	154232461	154232486	.	0	+
chr1	154233392	154233414	.	0	+
chr1	154234067	154234154	.	0	+
chr1	154235576	154235649	.	0	+
chr1	154235827	154235892	.	0	+
chr1	154238997	154239023	.	0	+
chr1	154245028	154245175	.	0	+
chr1	154246260	154246298	.	0	+
chr1	154248263	154248296	.	0	+
chr1	154293527	154293595	.	0	+
chr1	154298013	154298056	.	0	+
chr1	154947084	154947175	.	0	+
chr1	154947491	154947510	.	0	+
chr1	154951605	154951611	.	0	+
chr1	154955792	154955889	.	0	+
chr1	154962127	154962135	.	0	+
chr1	154974762	154974787	.	0	+
chr1	154975092	154975141	.	0	+
chr1	154975276	154975312	.	0	+
chr1	154990381	154990420	.	0	+
chr1	155023731	155023848	.	0	+
chr1	155031210	155031238	.	0	+
chr1	155032375	155032420	.	0	+
chr1	155036179	155036235	.	0	+
chr1	155041385	155041393	.	0	+
chr1	155051295	155051361	.	0	+
chr1	155057685	155057718	.	0	+
chr1	155057950	155058045	.	0	+
chr1	155100328	155100395	.	0	+
chr1	155107771	155107889	.	0	+
chr1	155108241	155108472	.	0	+
chr1	155108782	155108816	.	0	+
chr1	155109314	155109374	.	0	+
chr1	155141882	155141919	.	0	+
chr1	155178998	155179075	.	0	+
chr1	155180338	155180373	.	0	+
chr1	155278528	155278796	.	0	+
chr1	155279482	155279547	.	0	+
chr1	155279848	155279998	.	0	+
chr1	155282063	155282097	.	0	+
chr1	155282244	155282284	.	0	+
chr1	155282533	155282544	.	0	+
chr1	155283450	155283522	.	0	+
chr1	155287217	155287248	.	0	+
chr1	155287493	155287515	.	0	+
chr1	155288476	155288624	.	0	+
chr1	155289718	155289729	.	0	+
chr1	155290387	155290432	.	0	+
chr1	155294260	155294338	.	0	+
chr1	155532728	155532775	.	0	+
chr1	155532999	155533053	.	0	+
chr1	155658838	155658938	.	0	+
chr1	155691331	155691367	.	0	+
chr1	155695168	155695248	.	0	+
chr1	155695716	155695811	.	0	+
chr1	155698831	155698896	.	0	+
chr1	155699077	155699130	.	0	+
chr1	155701733	155701751	.	0	+
chr1	155707477	155707501	.	0	+
chr1	156024513	156024692	.	0	+
chr1	156024807	156024899	.	0	+
chr1	156028247	156028258	.	0	+
chr1	156076480	156076526	.	0	+
chr1	156084438	156084598	.	0	+
chr1	156085002	156085043	.	0	+
chr1	156095931	156095991	.	0	+
chr1	156100403	156100450	.	0	+
chr1	156100507	156100532	.	0	+
chr1	156104186	156104291	.	0	+
chr1	156104592	156104742	.	0	+
chr1	156104979	156105036	.	0	+
chr1	156105687	156105727	.	0	+
chr1	156106950	156106999	.	0	+
chr1	156108891	156109018	.	0	+
chr1	156109477	156109620	.	0	+
chr1	156163859	156163939	.	0	+
chr1	156182760	156182824	.	0	+
chr1	156182884	156182909	.	0	+
chr1	156203416	156203475	.	0	+
chr1	156206221	156206275	.	0	+
chr1	156209354	156209496	.	0	+
chr1	156209552	156209625	.	0	+
chr1	156209776	156209787	.	0	+
chr1	156252694	156252801	.	0	+
chr1	156278770	156278815	.	0	+
chr1	156308310	156308361	.	0	+
chr1	156561537	156561594	.	0	+
chr1	156698259	156698311	.	0	+
chr1	156698679	156698765	.	0	+
chr1	156711927	156712024	.	0	+
chr1	156737260	156737391	.	0	+
chr1	156737580	156737648	.	0	+
chr1	156756395	156756443	.	0	+
chr1	156830609	156830687	.	0	+
chr1	156833088	156833145	.	0	+
chr1	156833208	156833247	.	0	+
chr1	156836623	156836699	.	0	+
chr1	156882982	156883006	.	0	+
chr1	156883459	156883496	.	0	+
chr1	157243478	157243541	.	0	+
chr1	157244644	157244683	.	0	+
chr1	157245521	157245547	.	0	+
chr1	160175120	160175150	.	0	+
chr1	160183502	160183540	.	0	+
chr1	160183677	160183724	.	0	+
chr1	160183973	160184015	.	0	+
chr1	160184483	160184512	.	0	+
chr1	160259805	160259848	.	0	+
chr1	160313090	160313222	.	0	+
chr1	160314522	160314568	.	0	+
chr1	160328601	160328668	.	0	+
chr1	160639989	160640001	.	0	+
chr1	160991006	160991072	.	0	+
chr1	161087860	161087948	.	0	+
chr1	161088150	161088160	.	0	+
chr1	161089104	161089146	.	0	+
chr1	161090615	161090763	.	0	+
chr1	161123509	161123574	.	0	+
chr1	161123744	161123870	.	0	+
chr1	161128538	161128613	.	0	+
chr1	161129245	161129315	.	0	+
chr1	161136184	161136245	.	0	+
chr1	161136400	161136536	.	0	+
chr1	161136863	161136921	.	0	+
chr1	161138777	161138819	.	0	+
chr1	161138882	161138934	.	0	+
chr1	161140946	161140962	.	0	+
chr1	161172138	161172199	.	0	+
chr1	161179313	161179347	.	0	+
chr1	161184107	161184141	.	0	+
chr1	161195839	161195857	.	0	+
chr1	161284166	161284181	.	0	+
chr1	161334022	161334025	.	0	+
chr1	161369181	161369219	.	0	+
chr1	161369545	161369594	.	0	+
chr1	161391954	161391999	.	0	+
chr1	161475010	161475310	.	0	+
chr1	161475588	161475659	.	0	+
chr1	161476196	161476210	.	0	+
chr1	161476435	161476500	.	0	+
chr1	161479600	161479654	.	0	+
chr1	161487791	161487799	.	0	+
chr1	161488016	161488031	.	0	+
chr1	161677017	161677047	.	0	+
chr1	161719550	161719611	.	0	+
chr1	161736032	161736152	.	0	+
chr1	161823027	161823062	.	0	+
chr1	161829987	161830013	.	0	+
chr1	162336659	162336724	.	0	+
chr1	162467592	162467677	.	0	+
chr1	162482365	162482367	.	0	+
chr1	162492568	162492598	.	0	+
chr1	162493700	162493750	.	0	+
chr1	162493827	162493871	.	0	+
chr1	162498356	162498423	.	0	+
chr1	162498710	162498750	.	0	+
chr1	162499056	162499132	.	0	+
chr1	162531275	162531399	.	0	+
chr1	162531476	162531547	.	0	+
chr1	162536079	162536109	.	0	+
chr1	162546560	162546749	.	0	+
chr1	162549216	162549242	.	0	+
chr1	162549337	162549346	.	0	+
chr1	162551059	162551175	.	0	+
chr1	162557262	162557339	.	0	+
chr1	162560292	162560330	.	0	+
chr1	162569558	162569598	.	0	+
chr1	162938012	162938022	.	0	+
chr1	163291675	163291895	.	0	+
chr1	163306549	163306570	.	0	+
chr1	163309186	163309229	.	0	+
chr1	163310151	163310184	.	0	+
chr1	163315470	163315609	.	0	+
chr1	163317548	163317702	.	0	+
chr1	163318713	163318797	.	0	+
chr1	163325166	163325191	.	0	+
chr1	163325478	163325521	.	0	+
chr1	164325977	164325979	.	0	+
chr1	165600085	165600144	.	0	+
chr1	165600437	165600509	.	0	+
chr1	165738138	165738256	.	0	+
chr1	165796731	165796824	.	0	+
chr1	165797028	165797086	.	0	+
chr1	165877102	165877223	.	0	+
chr1	165877609	165877642	.	0	+
chr1	166717139	166717143	.	0	+
chr1	166808687	166808769	.	0	+
chr1	166823094	166823138	.	0	+
chr1	167190078	167190164	.	0	+
chr1	167367283	167367348	.	0	+
chr1	167385243	167385245	.	0	+
chr1	167391153	167391159	.	0	+
chr1	167394116	167394147	.	0	+
chr1	167396301	167396448	.	0	+
chr1	167598862	167598912	.	0	+
chr1	167599451	167599644	.	0	+
chr1	167599902	167599931	.	0	+
chr1	167604192	167604211	.	0	+
chr1	167663450	167663520	.	0	+
chr1	167666334	167666472	.	0	+
chr1	167675034	167675058	.	0	+
chr1	167675419	167675474	.	0	+
chr1	167691169	167691299	.	0	+
chr1	167734930	167734987	.	0	+
chr1	167741529	167741538	.	0	+
chr1	167758094	167758110	.	0	+
chr1	167758462	167758495	.	0	+
chr1	167758609	167758653	.	0	+
chr1	167832510	167832527	.	0	+
chr1	167832829	167832844	.	0	+
chr1	167905829	167905957	.	0	+
chr1	167906113	167906174	.	0	+
chr1	167979676	167979712	.	0	+
chr1	167995929	167995938	.	0	+
chr1	168000182	168000240	.	0	+
chr1	168010703	168010729	.	0	+
chr1	168012260	168012348	.	0	+
chr1	168014406	168014447	.	0	+
chr1	168032881	168032914	.	0	+
chr1	168037700	168037702	.	0	+
chr1	168044660	168044691	.	0	+
chr1	168148057	168148311	.	0	+
chr1	168153133	168153171	.	0	+
chr1	168153255	168153320	.	0	+
chr1	168154013	168154099	.	0	+
chr1	168160604	168160659	.	0	+
chr1	168168178	168168220	.	0	+
chr1	168195193	168195295	.	0	+
chr1	168214326	168214378	.	0	+
chr1	169337162	169337269	.	0	+
chr1	169337431	169337517	.	0	+
chr1	169455350	169455420	.	0	+
chr1	169764134	169764258	.	0	+
chr1	170501239	170501318	.	0	+
chr1	170501525	170501574	.	0	+
chr1	171454611	171454746	.	0	+
chr1	171454817	171454850	.	0	+
chr1	171481170	171481311	.	0	+
chr1	171482253	171482282	.	0	+
chr1	171483679	171483750	.	0	+
chr1	171484900	171484970	.	0	+
chr1	171492367	171492394	.	0	+
chr1	171492600	171492640	.	0	+
chr1	171493958	171493994	.	0	+
chr1	171494057	171494105	.	0	+
chr1	171496921	171496958	.	0	+
chr1	171501477	171501549	.	0	+
chr1	171501601	171502025	.	0	+
chr1	171504568	171504572	.	0	+
chr1	171506508	171506539	.	0	+
chr1	171530177	171530224	.	0	+
chr1	171535367	171535397	.	0	+
chr1	171535520	171535540	.	0	+
chr1	171540458	171540509	.	0	+
chr1	171544062	171544125	.	0	+
chr1	171546571	171546583	.	0	+
chr1	171546701	171546750	.	0	+
chr1	171553112	171553142	.	0	+
chr1	171553264	171553305	.	0	+
chr1	171553556	171553598	.	0	+
chr1	171556161	171556197	.	0	+
chr1	171560983	171561049	.	0	+
chr1	171561826	171561894	.	0	+
chr1	171562567	171562596	.	0	+
chr1	171750759	171750872	.	0	+
chr1	171756897	171756907	.	0	+
chr1	172502256	172502296	.	0	+
chr1	173446407	173446609	.	0	+
chr1	173450464	173450465	.	0	+
chr1	173450526	173450623	.	0	+
chr1	173454477	173454622	.	0	+
chr1	173455392	173455421	.	0	+
chr1	173456870	173456919	.	0	+
chr1	173457086	173457164	.	0	+
chr1	173457883	173457916	.	0	+
chr1	173684049	173684171	.	0	+
chr1	173703150	173703180	.	0	+
chr1	173793712	173793875	.	0	+
chr1	173794077	173794208	.	0	+
chr1	174128627	174128720	.	0	+
chr1	174846396	174846462	.	0	+
chr1	174846526	174846568	.	0	+
chr1	174933903	174933961	.	0	+
chr1	174960895	174960897	.	0	+
chr1	174968505	174968640	.	0	+
chr1	174969035	174969290	.	0	+
chr1	174973777	174973871	.	0	+
chr1	174979134	174979161	.	0	+
chr1	176176776	176176863	.	0	+
chr1	178694326	178694462	.	0	+
chr1	178888925	178889063	.	0	+
chr1	178986426	178986468	.	0	+
chr1	178995134	178995211	.	0	+
chr1	179041502	179041547	.	0	+
chr1	179041626	179041685	.	0	+
chr1	179051135	179051274	.	0	+
chr1	179051420	179051446	.	0	+
chr1	179054812	179054866	.	0	+
chr1	179262852	179262975	.	0	+
chr1	179851790	179851817	.	0	+
chr1	179851875	179852004	.	0	+
chr1	179852082	179852103	.	0	+
chr1	179887840	179887877	.	0	+
chr1	179923706	179923745	.	0	+
chr1	179923903	179923949	.	0	+
chr1	179972346	179972365	.	0	+
chr1	180056852	180056853	.	0	+
chr1	180123960	180124054	.	0	+
chr1	180601121	180601197	.	0	+
chr1	180601303	180601334	.	0	+
chr1	180832965	180832987	.	0	+
chr1	180849329	180849356	.	0	+
chr1	180853900	180853997	.	0	+
chr1	180854257	180854284	.	0	+
chr1	180854352	180854387	.	0	+
chr1	180855363	180855393	.	0	+
chr1	181003055	181003149	.	0	+
chr1	181057831	181057866	.	0	+
chr1	181059828	181059877	.	0	+
chr1	182353418	182353426	.	0	+
chr1	182758843	182758913	.	0	+
chr1	182808416	182808536	.	0	+
chr1	182812406	182812441	.	0	+
chr1	182827303	182827332	.	0	+
chr1	182829206	182829233	.	0	+
chr1	182835623	182835672	.	0	+
chr1	182841479	182841507	.	0	+
chr1	182845301	182845352	.	0	+
chr1	182849643	182849673	.	0	+
chr1	182850435	182850500	.	0	+
chr1	182850714	182850754	.	0	+
chr1	182852321	182852327	.	0	+
chr1	182852379	182852410	.	0	+
chr1	182853947	182853949	.	0	+
chr1	182856545	182856597	.	0	+
chr1	182856805	182856835	.	0	+
chr1	183441189	183441234	.	0	+
chr1	183441516	183441669	.	0	+
chr1	183514408	183514414	.	0	+
chr1	183520181	183520211	.	0	+
chr1	183523084	183523222	.	0	+
chr1	184020753	184020910	.	0	+
chr1	184042063	184042088	.	0	+
chr1	184042836	184042880	.	0	+
chr1	184043254	184043272	.	0	+
chr1	185014627	185014748	.	0	+
chr1	185069609	185069640	.	0	+
chr1	185070059	185070117	.	0	+
chr1	185126281	185126349	.	0	+
chr1	185126601	185126662	.	0	+
chr1	186344876	186345055	.	0	+
chr1	186375315	186375348	.	0	+
chr1	186388135	186388275	.	0	+
chr1	189118890	189118898	.	0	+
chr1	193028554	193028600	.	0	+
chr1	193028683	193028810	.	0	+
chr1	193029241	193029297	.	0	+
chr1	193046090	193046144	.	0	+
chr1	193050526	193050584	.	0	+
chr1	193051699	193051705	.	0	+
chr1	193056843	193056868	.	0	+
chr1	193060578	193060598	.	0	+
chr1	193060822	193060831	.	0	+
chr1	193090925	193090970	.	0	+
chr1	193091102	193091336	.	0	+
chr1	194626558	194626597	.	0	+
chr1	196621134	196621214	.	0	+
chr1	196670652	196670664	.	0	+
chr1	197170605	197170663	.	0	+
chr1	197704737	197704751	.	0	+
chr1	198126096	198126196	.	0	+
chr1	198608127	198608244	.	0	+
chr1	200708019	200708120	.	0	+
chr1	200993050	200993085	.	0	+
chr1	201476327	201476373	.	0	+
chr1	201798234	201798347	.	0	+
chr1	201824255	201824289	.	0	+
chr1	201843931	201844043	.	0	+
chr1	201844278	201844329	.	0	+
chr1	201845185	201845223	.	0	+
chr1	201845503	201845540	.	0	+
chr1	201924606	201924681	.	0	+
chr1	201939402	201939449	.	0	+
chr1	201951737	201951790	.	0	+
chr1	201952184	201952222	.	0	+
chr1	201952459	201952542	.	0	+
chr1	201958028	201958052	.	0	+
chr1	201965326	201965394	.	0	+
chr1	201966626	201966662	.	0	+
chr1	201970517	201970550	.	0	+
chr1	201970821	201970861	.	0	+
chr1	201975098	201975152	.	0	+
chr1	201997708	201997730	.	0	+
chr1	202129197	202129227	.	0	+
chr1	202133857	202133912	.	0	+
chr1	202317809	202317859	.	0	+
chr1	202391766	202391797	.	0	+
chr1	202408452	202408466	.	0	+
chr1	202495470	202495472	.	0	+
chr1	202976452	202976575	.	0	+
chr1	202976775	202976823	.	0	+
chr1	202976879	202976929	.	0	+
chr1	202989148	202989166	.	0	+
chr1	202995714	202995755	.	0	+
chr1	203274561	203274666	.	0	+
chr1	203274804	203274836	.	0	+
chr1	203276608	203276698	.	0	+
chr1	203277245	203277274	.	0	+
chr1	203595891	203595985	.	0	+
chr1	203651125	203651196	.	0	+
chr1	203652104	203652174	.	0	+
chr1	203668641	203668653	.	0	+
chr1	203708780	203708823	.	0	+
chr1	203710191	203710194	.	0	+
chr1	203713001	203713134	.	0	+
chr1	203764637	203764764	.	0	+
chr1	203771663	203771695	.	0	+
chr1	203802917	203802941	.	0	+
chr1	203816371	203816390	.	0	+
chr1	203816642	203816683	.	0	+
chr1	203817451	203817514	.	0	+
chr1	203818878	203818906	.	0	+
chr1	203821801	203821820	.	0	+
chr1	203830693	203830771	.	0	+
chr1	203830925	203831023	.	0	+
chr1	204363659	204363664	.	0	+
chr1	204485482	204485649	.	0	+
chr1	204485781	204485827	.	0	+
chr1	204511959	204512020	.	0	+
chr1	204521939	204521977	.	0	+
chr1	205782466	205782499	.	0	+
chr1	206643771	206643870	.	0	+
chr1	206730457	206730648	.	0	+
chr1	206730854	206730950	.	0	+
chr1	206760151	206760178	.	0	+
chr1	206762133	206762158	.	0	+
chr1	206762235	206762293	.	0	+
chr1	206762389	206762499	.	0	+
chr1	206808860	206808925	.	0	+
chr1	206824249	206824268	.	0	+
chr1	206825252	206825291	.	0	+
chr1	206858242	206858274	.	0	+
chr1	206858684	206858757	.	0	+
chr1	206902372	206902418	.	0	+
chr1	206902737	206902773	.	0	+
chr1	207226575	207226700	.	0	+
chr1	207248040	207248053	.	0	+
chr1	207494931	207495116	.	0	+
chr1	207498981	207499038	.	0	+
chr1	207533502	207533544	.	0	+
chr1	207818400	207818559	.	0	+
chr1	207898758	207898800	.	0	+
chr1	207900336	207900339	.	0	+
chr1	207925378	207925517	.	0	+
chr1	207928155	207928188	.	0	+
chr1	207940505	207940551	.	0	+
chr1	207941560	207941591	.	0	+
chr1	207968776	207968825	.	0	+
chr1	210001291	210001409	.	0	+
chr1	211432689	211432740	.	0	+
chr1	211433304	211433316	.	0	+
chr1	211500133	211500195	.	0	+
chr1	211556079	211556221	.	0	+
chr1	212209048	212209172	.	0	+
chr1	212231900	212231912	.	0	+
chr1	212236223	212236252	.	0	+
chr1	212238371	212238397	.	0	+
chr1	212274380	212274427	.	0	+
chr1	212276206	212276247	.	0	+
chr1	212276631	212276688	.	0	+
chr1	212458710	212458889	.	0	+
chr1	212459235	212459275	.	0	+
chr1	212510446	212510469	.	0	+
chr1	212519147	212519223	.	0	+
chr1	212522526	212522585	.	0	+
chr1	212530288	212530325	.	0	+
chr1	212530539	212530558	.	0	+
chr1	212532052	212532099	.	0	+
chr1	212533980	212534022	.	0	+
chr1	212534426	212534458	.	0	+
chr1	212534916	212534944	.	0	+
chr1	212535035	212535061	.	0	+
chr1	212606210	212606264	.	0	+
chr1	212617784	212617785	.	0	+
chr1	212619431	212619436	.	0	+
chr1	212965154	212965296	.	0	+
chr1	212977660	212977719	.	0	+
chr1	213031580	213031639	.	0	+
chr1	213224575	213224697	.	0	+
chr1	214454497	214454599	.	0	+
chr1	214498051	214498056	.	0	+
chr1	214776496	214776639	.	0	+
chr1	214776807	214776836	.	0	+
chr1	214816058	214816092	.	0	+
chr1	214819186	214819217	.	0	+
chr1	214822033	214822171	.	0	+
chr1	214825123	214825147	.	0	+
chr1	214997020	214997049	.	0	+
chr1	215740905	215741125	.	0	+
chr1	215747122	215747146	.	0	+
chr1	215768752	215768788	.	0	+
chr1	215794683	215794770	.	0	+
chr1	218458596	218458721	.	0	+
chr1	218475633	218475656	.	0	+
chr1	218504873	218504888	.	0	+
chr1	219347139	219347249	.	0	+
chr1	219366407	219366446	.	0	+
chr1	219366529	219366594	.	0	+
chr1	219383905	219383948	.	0	+
chr1	220267424	220267547	.	0	+
chr1	220267650	220267705	.	0	+
chr1	220276090	220276120	.	0	+
chr1	220800422	220800426	.	0	+
chr1	222763247	222763348	.	0	+
chr1	222763503	222763586	.	0	+
chr1	222791397	222791451	.	0	+
chr1	222801223	222801230	.	0	+
chr1	222801708	222801743	.	0	+
chr1	222801957	222801997	.	0	+
chr1	222817617	222817772	.	0	+
chr1	222825590	222825649	.	0	+
chr1	222832079	222832125	.	0	+
chr1	222835404	222835441	.	0	+
chr1	222838694	222838791	.	0	+
chr1	222839330	222839349	.	0	+
chr1	222884881	222884937	.	0	+
chr1	222885856	222885923	.	0	+
chr1	222886111	222886220	.	0	+
chr1	222886628	222886761	.	0	+
chr1	223900178	223900317	.	0	+
chr1	223963387	223963419	.	0	+
chr1	224180444	224180458	.	0	+
chr1	224301758	224301828	.	0	+
chr1	224318201	224318238	.	0	+
chr1	224370902	224370941	.	0	+
chr1	224380917	224381050	.	0	+
chr1	224544502	224544674	.	0	+
chr1	224563574	224563616	.	0	+
chr1	224622549	224622600	.	0	+
chr1	225117302	225117557	.	0	+
chr1	225140369	225140370	.	0	+
chr1	225155152	225155177	.	0	+
chr1	225965464	225965547	.	0	+
chr1	225977915	225977923	.	0	+
chr1	225978064	225978078	.	0	+
chr1	225997758	225997827	.	0	+
chr1	226250379	226250424	.	0	+
chr1	227058249	227058327	.	0	+
chr1	227083628	227083693	.	0	+
chr1	227127958	227128017	.	0	+
chr1	227171800	227171912	.	0	+
chr1	227172260	227172309	.	0	+
chr1	227751202	227751292	.	0	+
chr1	227923113	227923180	.	0	+
chr1	228270327	228270466	.	0	+
chr1	228286001	228286072	.	0	+
chr1	228286730	228286885	.	0	+
chr1	228291165	228291201	.	0	+
chr1	228327908	228328066	.	0	+
chr1	228332379	228332424	.	0	+
chr1	228333275	228333301	.	0	+
chr1	228334535	228334593	.	0	+
chr1	228335103	228335132	.	0	+
chr1	228335302	228335351	.	0	+
chr1	228336518	228336621	.	0	+
chr1	228353481	228353510	.	0	+
chr1	228366761	228366767	.	0	+
chr1	228555975	228556049	.	0	+
chr1	228594879	228594907	.	0	+
chr1	228645780	228645813	.	0	+
chr1	228675049	228675120	.	0	+
chr1	228675511	228675560	.	0	+
chr1	228676655	228676727	.	0	+
chr1	228680746	228680875	.	0	+
chr1	228682628	228682642	.	0	+
chr1	228965731	228965732	.	0	+
chr1	229406854	229406920	.	0	+
chr1	229407003	229407099	.	0	+
chr1	229761925	229761997	.	0	+
chr1	230202955	230203044	.	0	+
chr1	230313962	230313972	.	0	+
chr1	230381818	230381843	.	0	+
chr1	230415576	230415579	.	0	+
chr1	230417456	230417571	.	0	+
chr1	230417627	230417740	.	0	+
chr1	230778200	230778293	.	0	+
chr1	230825759	230825789	.	0	+
chr1	231114776	231114897	.	0	+
chr1	231125929	231125975	.	0	+
chr1	231131650	231131673	.	0	+
chr1	231376911	231376999	.	0	+
chr1	231377054	231377111	.	0	+
chr1	231386705	231386741	.	0	+
chr1	231401455	231401493	.	0	+
chr1	231402107	231402145	.	0	+
chr1	231403559	231403594	.	0	+
chr1	231473697	231473824	.	0	+
chr1	231474003	231474064	.	0	+
chr1	231664350	231664503	.	0	+
chr1	231697000	231697047	.	0	+
chr1	232884461	232884464	.	0	+
chr1	233086275	233086409	.	0	+
chr1	233749834	233749924	.	0	+
chr1	233807931	233807969	.	0	+
chr1	234509151	234509320	.	0	+
chr1	234509452	234509548	.	0	+
chr1	234509965	234510073	.	0	+
chr1	234519706	234519747	.	0	+
chr1	235324634	235324659	.	0	+
chr1	235491840	235491949	.	0	+
chr1	235492201	235492352	.	0	+
chr1	235492980	235493020	.	0	+
chr1	235493778	235493816	.	0	+
chr1	235530690	235530792	.	0	+
chr1	235596480	235596487	.	0	+
chr1	235668012	235668069	.	0	+
chr1	236558726	236558745	.	0	+
chr1	236646429	236646449	.	0	+
chr1	236646621	236646640	.	0	+
chr1	236646750	236646765	.	0	+
chr1	236687189	236687339	.	0	+
chr1	236708148	236708170	.	0	+
chr1	236713651	236713699	.	0	+
chr1	236958549	236958713	.	0	+
chr1	237060924	237060936	.	0	+
chr1	237063766	237063800	.	0	+
chr1	237064598	237064613	.	0	+
chr1	237066475	237066518	.	0	+
chr1	237066884	237066925	.	0	+
chr1	237641615	237641616	.	0	+
chr1	242011444	242011556	.	0	+
chr1	242011628	242011636	.	0	+
chr1	242012031	242012098	.	0	+
chr1	242020661	242020700	.	0	+
chr1	242030281	242030325	.	0	+
chr1	242035310	242035361	.	0	+
chr1	242035500	242035560	.	0	+
chr1	242042500	242042568	.	0	+
chr1	242048725	242048810	.	0	+
chr1	242052788	242052873	.	0	+
chr1	243418612	243418650	.	0	+
chr1	243418712	243418747	.	0	+
chr1	243419305	243419445	.	0	+
chr1	243433976	243434032	.	0	+
chr1	243456435	243456444	.	0	+
chr1	243493853	243493900	.	0	+
chr1	243504375	243504402	.	0	+
chr1	243507505	243507540	.	0	+
chr1	243519726	243519772	.	0	+
chr1	244530411	244530478	.	0	+
chr1	244816350	244816472	.	0	+
chr1	244998612	244998640	.	0	+
chr1	244998931	244999023	.	0	+
chr1	245005523	245005526	.	0	+
chr1	245007630	245007688	.	0	+
chr1	245133603	245133718	.	0	+
chr1	245245383	245245421	.	0	+
chr1	245246911	245246991	.	0	+
chr1	245250516	245250549	.	0	+
chr1	246729634	246729673	.	0	+
chr1	246729734	246729942	.	0	+
chr1	246733129	246733210	.	0	+
chr1	246745986	246746024	.	0	+
chr1	246754993	246755050	.	0	+
chr1	246805310	246805340	.	0	+
chr1	246806032	246806098	.	0	+
chr1	246831322	246831359	.	0	+
chr1	246887567	246887737	.	0	+
chr1	246887830	246887893	.	0	+
chr1	246890165	246890217	.	0	+
chr1	246899277	246899332	.	0	+
chr1	246903478	246903577	.	0	+
chr1	246930497	246930517	.	0	+
chr1	248020464	248020490	.	0	+
chr1	248041991	248042002	.	0	+
chr1	249132414	249132459	.	0	+
chr1	249200388	249200444	.	0	+
chr1	713990	714050	.	0	-
chr1	762880	762906	.	0	-
chr1	879900	879975	.	0	-
chr1	880081	880143	.	0	-
chr1	880447	880562	.	0	-
chr1	880921	880944	.	0	-
chr1	880997	881007	.	0	-
chr1	881601	881667	.	0	-
chr1	888637	888657	.	0	-
chr1	889227	889270	.	0	-
chr1	889407	889438	.	0	-
chr1	892320	892375	.	0	-
chr1	892505	892525	.	0	-
chr1	894623	894681	.	0	-
chr1	935460	935579	.	0	-
chr1	1035104	1035140	.	0	-
chr1	1035341	1035377	.	0	-
chr1	1051458	1051500	.	0	-
chr1	1152336	1152368	.	0	-
chr1	1158645	1158756	.	0	-
chr1	1159234	1159348	.	0	-
chr1	1163867	1163924	.	0	-
chr1	1167277	1167458	.	0	-
chr1	1190333	1190371	.	0	-
chr1	1209201	1209250	.	0	-
chr1	1243245	1243286	.	0	-
chr1	1247005	1247050	.	0	-
chr1	1248305	1248333	.	0	-
chr1	1250997	1251035	.	0	-
chr1	1259986	1260078	.	0	-
chr1	1271128	1271172	.	0	-
chr1	1293913	1293967	.	0	-
chr1	1309138	1309224	.	0	-
chr1	1309400	1309449	.	0	-
chr1	1309652	1309720	.	0	-
chr1	1310504	1310612	.	0	-
chr1	1310775	1310925	.	0	-
chr1	1334010	1334036	.	0	-
chr1	1334693	1334756	.	0	-
chr1	1337312	1337347	.	0	-
chr1	1337603	1337664	.	0	-
chr1	1338228	1338236	.	0	-
chr1	1341201	1341245	.	0	-
chr1	1342332	1342392	.	0	-
chr1	1342560	1342732	.	0	-
chr1	1477081	1477128	.	0	-
chr1	1477277	1477348	.	0	-
[truncated: 33,622 more rows]
