# Supplementary material for: Detection and classification of peaks in 5' cap RNA sequencing data
Source: BMC Genomics. 2013 Oct 16;14(Suppl 5):S9. doi: 10.1186/1471-2164-14-S5-S9 (PMC3852351; doi:10.1186/1471-2164-14-S5-S9)
Supplement: Additional file 2 — Archive of all peak calls. Archive contains one BED file for each cell line. BED files can be viewed in any genome browser. [file 1471-2164-14-S5-S9-S2.zip › H1ESC.bed]

chr1	567557	567559	.	0	+
chr1	568705	568707	.	0	+
chr1	569905	569924	.	0	+
chr1	714170	714191	.	0	+
chr1	785478	785479	.	0	+
chr1	840197	840242	.	0	+
chr1	859412	859422	.	0	+
chr1	895933	895979	.	0	+
chr1	935862	935880	.	0	+
chr1	948839	948897	.	0	+
chr1	955274	955283	.	0	+
chr1	955447	955521	.	0	+
chr1	957587	957606	.	0	+
chr1	982735	982756	.	0	+
chr1	982980	982981	.	0	+
chr1	989817	989835	.	0	+
chr1	991392	991440	.	0	+
chr1	995069	995085	.	0	+
chr1	1167613	1167641	.	0	+
chr1	1209406	1209407	.	0	+
chr1	1243934	1244025	.	0	+
chr1	1244427	1244428	.	0	+
chr1	1260178	1260210	.	0	+
chr1	1262856	1262857	.	0	+
chr1	1263538	1263539	.	0	+
chr1	1273422	1273423	.	0	+
chr1	1334897	1334966	.	0	+
chr1	1342736	1342756	.	0	+
chr1	1361160	1361161	.	0	+
chr1	1362450	1362499	.	0	+
chr1	1371053	1371097	.	0	+
chr1	1376071	1376116	.	0	+
chr1	1407112	1407200	.	0	+
chr1	1447481	1447547	.	0	+
chr1	1469970	1470036	.	0	+
chr1	1564294	1564406	.	0	+
chr1	1565910	1565953	.	0	+
chr1	1567506	1567531	.	0	+
chr1	1647796	1647821	.	0	+
chr1	1718361	1718377	.	0	+
chr1	1728536	1728537	.	0	+
chr1	1982055	1982078	.	0	+
chr1	1987694	1987695	.	0	+
chr1	1996580	1996612	.	0	+
chr1	2035194	2035195	.	0	+
chr1	2068263	2068264	.	0	+
chr1	2086958	2086959	.	0	+
chr1	2087122	2087125	.	0	+
chr1	2094641	2094642	.	0	+
chr1	2126538	2126539	.	0	+
chr1	2159465	2159491	.	0	+
chr1	2160959	2160993	.	0	+
chr1	2182602	2182603	.	0	+
chr1	2186079	2186080	.	0	+
chr1	2216985	2216986	.	0	+
chr1	2238083	2238122	.	0	+
chr1	2239497	2239506	.	0	+
chr1	2239748	2239754	.	0	+
chr1	2240652	2240691	.	0	+
chr1	2241332	2241516	.	0	+
chr1	2323202	2323347	.	0	+
chr1	2336574	2336580	.	0	+
chr1	2477810	2477838	.	0	+
chr1	2479682	2479683	.	0	+
chr1	2518214	2518315	.	0	+
chr1	2518525	2518566	.	0	+
chr1	2985733	2985753	.	0	+
chr1	3371211	3371271	.	0	+
chr1	3541543	3541649	.	0	+
chr1	3591888	3591912	.	0	+
chr1	3644781	3644783	.	0	+
chr1	3689311	3689349	.	0	+
chr1	3773831	3773867	.	0	+
chr1	3816957	3816969	.	0	+
chr1	4129693	4129694	.	0	+
chr1	4714660	4714669	.	0	+
chr1	4742725	4742726	.	0	+
chr1	4771484	4771509	.	0	+
chr1	5173078	5173097	.	0	+
chr1	6051408	6051409	.	0	+
chr1	6052752	6052798	.	0	+
chr1	6086325	6086413	.	0	+
chr1	6296212	6296300	.	0	+
chr1	6297642	6297643	.	0	+
chr1	6299675	6299676	.	0	+
chr1	6301916	6301919	.	0	+
chr1	6302566	6302579	.	0	+
chr1	6304190	6304247	.	0	+
chr1	6304429	6304453	.	0	+
chr1	6306057	6306058	.	0	+
chr1	6306530	6306550	.	0	+
chr1	6453659	6453660	.	0	+
chr1	6508084	6508207	.	0	+
chr1	6520880	6520888	.	0	+
chr1	6520959	6520972	.	0	+
chr1	6545082	6545095	.	0	+
chr1	6640045	6640115	.	0	+
chr1	6663177	6663212	.	0	+
chr1	6673793	6673891	.	0	+
chr1	6682956	6682979	.	0	+
chr1	6683888	6683892	.	0	+
chr1	6683986	6683987	.	0	+
chr1	6685244	6685278	.	0	+
chr1	6845485	6845603	.	0	+
chr1	6886242	6886250	.	0	+
chr1	6887468	6887472	.	0	+
chr1	6901397	6901406	.	0	+
chr1	6910526	6910527	.	0	+
chr1	6910700	6910725	.	0	+
chr1	6928186	6928187	.	0	+
chr1	6933116	6933135	.	0	+
chr1	6962057	6962058	.	0	+
chr1	6984211	6984212	.	0	+
chr1	7133153	7133154	.	0	+
chr1	7181860	7181871	.	0	+
chr1	7244310	7244311	.	0	+
chr1	7324450	7324451	.	0	+
chr1	7368138	7368139	.	0	+
chr1	7391796	7391797	.	0	+
chr1	7576437	7576438	.	0	+
chr1	7724956	7724957	.	0	+
chr1	7729782	7729832	.	0	+
chr1	7821212	7821213	.	0	+
chr1	7827231	7827232	.	0	+
chr1	7828602	7828603	.	0	+
chr1	7829458	7829459	.	0	+
chr1	7831309	7831425	.	0	+
chr1	7841404	7841416	.	0	+
chr1	7844301	7844407	.	0	+
chr1	7855129	7855155	.	0	+
chr1	7871842	7871843	.	0	+
chr1	8021685	8021818	.	0	+
chr1	8022821	8022895	.	0	+
chr1	8029418	8029435	.	0	+
chr1	8030955	8030956	.	0	+
chr1	8045198	8045200	.	0	+
chr1	8045251	8045289	.	0	+
chr1	8362381	8362383	.	0	+
chr1	8368035	8368043	.	0	+
chr1	8378152	8378206	.	0	+
chr1	8413316	8413317	.	0	+
chr1	8420511	8420539	.	0	+
chr1	8420605	8420668	.	0	+
chr1	8420757	8420811	.	0	+
chr1	8421144	8421174	.	0	+
chr1	8431727	8431728	.	0	+
chr1	8480575	8480576	.	0	+
chr1	8798302	8798303	.	0	+
chr1	8852626	8852627	.	0	+
chr1	8923940	8923962	.	0	+
chr1	8928045	8928059	.	0	+
chr1	8938873	8938893	.	0	+
chr1	9243904	9243905	.	0	+
chr1	9294830	9294883	.	0	+
chr1	9307096	9307097	.	0	+
chr1	9316987	9316988	.	0	+
chr1	9352951	9352953	.	0	+
chr1	9416565	9416569	.	0	+
chr1	9431885	9431886	.	0	+
chr1	9599544	9599582	.	0	+
chr1	9645174	9645175	.	0	+
chr1	9648788	9648871	.	0	+
chr1	9648960	9648982	.	0	+
chr1	9711711	9711712	.	0	+
chr1	9711802	9711827	.	0	+
chr1	9747696	9747757	.	0	+
chr1	9749583	9749647	.	0	+
chr1	9749700	9749737	.	0	+
chr1	9788918	9788920	.	0	+
chr1	9809915	9809916	.	0	+
chr1	10003499	10003545	.	0	+
chr1	10057241	10057260	.	0	+
chr1	10092980	10093048	.	0	+
chr1	10093175	10093332	.	0	+
chr1	10093537	10093562	.	0	+
chr1	10093778	10093779	.	0	+
chr1	10108567	10108568	.	0	+
chr1	10132118	10132119	.	0	+
chr1	10166668	10166669	.	0	+
chr1	10197125	10197153	.	0	+
chr1	10205001	10205070	.	0	+
chr1	10207012	10207044	.	0	+
chr1	10209275	10209312	.	0	+
chr1	10231215	10231236	.	0	+
chr1	10240306	10240342	.	0	+
chr1	10270536	10270719	.	0	+
chr1	10271030	10271041	.	0	+
chr1	10271736	10271737	.	0	+
chr1	10292418	10292420	.	0	+
chr1	10292492	10292493	.	0	+
chr1	10300737	10300756	.	0	+
chr1	10323767	10323768	.	0	+
chr1	10326421	10326422	.	0	+
chr1	10327616	10327621	.	0	+
chr1	10328321	10328324	.	0	+
chr1	10330523	10330524	.	0	+
chr1	10331554	10331587	.	0	+
chr1	10333632	10333634	.	0	+
chr1	10334910	10334911	.	0	+
chr1	10335011	10335017	.	0	+
chr1	10338636	10338637	.	0	+
chr1	10339721	10339722	.	0	+
chr1	10342501	10342571	.	0	+
chr1	10343815	10343816	.	0	+
chr1	10351159	10351161	.	0	+
chr1	10351326	10351327	.	0	+
chr1	10352108	10352143	.	0	+
chr1	10355798	10355819	.	0	+
chr1	10356636	10356694	.	0	+
chr1	10357261	10357262	.	0	+
chr1	10360477	10360478	.	0	+
chr1	10364226	10364239	.	0	+
chr1	10366314	10366335	.	0	+
chr1	10368244	10368246	.	0	+
chr1	10369610	10369611	.	0	+
chr1	10371603	10371604	.	0	+
chr1	10372039	10372040	.	0	+
chr1	10373057	10373097	.	0	+
chr1	10384016	10384018	.	0	+
chr1	10397566	10397591	.	0	+
chr1	10408736	10408737	.	0	+
chr1	10408790	10408813	.	0	+
chr1	10412559	10412563	.	0	+
chr1	10421065	10421066	.	0	+
chr1	10421777	10421778	.	0	+
chr1	10436745	10436750	.	0	+
chr1	10436956	10436992	.	0	+
chr1	10438927	10438969	.	0	+
chr1	10440810	10440848	.	0	+
chr1	10444640	10444641	.	0	+
chr1	10459047	10459160	.	0	+
chr1	10459464	10459498	.	0	+
chr1	10459719	10459730	.	0	+
chr1	10464271	10464289	.	0	+
chr1	10468263	10468268	.	0	+
chr1	10480537	10480538	.	0	+
chr1	10490481	10490522	.	0	+
chr1	10490785	10490854	.	0	+
chr1	10532761	10532762	.	0	+
chr1	10534940	10534943	.	0	+
chr1	10534994	10535035	.	0	+
chr1	10555712	10555713	.	0	+
chr1	10582916	10582917	.	0	+
chr1	10583577	10583580	.	0	+
chr1	10599213	10599214	.	0	+
chr1	10613200	10613225	.	0	+
chr1	10617097	10617098	.	0	+
chr1	10659379	10659380	.	0	+
chr1	10738540	10738543	.	0	+
chr1	10875488	10875491	.	0	+
chr1	11072406	11072417	.	0	+
chr1	11072691	11072746	.	0	+
chr1	11083604	11083639	.	0	+
chr1	11114677	11114818	.	0	+
chr1	11114881	11114907	.	0	+
chr1	11129688	11129752	.	0	+
chr1	11134300	11134336	.	0	+
chr1	11151151	11151197	.	0	+
chr1	11190617	11190619	.	0	+
chr1	11318625	11318626	.	0	+
chr1	11322872	11322891	.	0	+
chr1	11333243	11333334	.	0	+
chr1	11346294	11346314	.	0	+
chr1	11348375	11348376	.	0	+
chr1	11351299	11351300	.	0	+
chr1	11539209	11539213	.	0	+
chr1	11563484	11563485	.	0	+
chr1	11591767	11591768	.	0	+
chr1	11714894	11714975	.	0	+
chr1	11715060	11715109	.	0	+
chr1	11722985	11722986	.	0	+
chr1	11751405	11751406	.	0	+
chr1	11751736	11751803	.	0	+
chr1	11781899	11781900	.	0	+
chr1	11784284	11784285	.	0	+
chr1	11785806	11785873	.	0	+
chr1	11796129	11796250	.	0	+
chr1	11800059	11800060	.	0	+
chr1	11810344	11810370	.	0	+
chr1	11866245	11866321	.	0	+
chr1	11867640	11867641	.	0	+
chr1	11873389	11873390	.	0	+
chr1	11879705	11879706	.	0	+
chr1	11885981	11885982	.	0	+
chr1	11888251	11888252	.	0	+
chr1	11986639	11986640	.	0	+
chr1	11994705	11994825	.	0	+
chr1	12027081	12027107	.	0	+
chr1	12035544	12035567	.	0	+
chr1	12040241	12040249	.	0	+
chr1	12040478	12040543	.	0	+
chr1	12066750	12066752	.	0	+
chr1	12072035	12072064	.	0	+
chr1	12073362	12073365	.	0	+
chr1	12079495	12079625	.	0	+
chr1	12092038	12092067	.	0	+
chr1	12123201	12123226	.	0	+
chr1	12123303	12123440	.	0	+
chr1	12124022	12124141	.	0	+
chr1	12130272	12130293	.	0	+
chr1	12156329	12156330	.	0	+
chr1	12172071	12172072	.	0	+
chr1	12173355	12173358	.	0	+
chr1	12193201	12193227	.	0	+
chr1	12290083	12290146	.	0	+
chr1	12301641	12301643	.	0	+
chr1	12315580	12315581	.	0	+
chr1	12349523	12349524	.	0	+
chr1	12378352	12378353	.	0	+
chr1	12471610	12471617	.	0	+
chr1	12516032	12516033	.	0	+
chr1	12520193	12520194	.	0	+
chr1	12546670	12546671	.	0	+
chr1	12569097	12569098	.	0	+
chr1	12776039	12776075	.	0	+
chr1	13910216	13910370	.	0	+
chr1	13910503	13910536	.	0	+
chr1	13915606	13915607	.	0	+
chr1	13927499	13927500	.	0	+
chr1	13933711	13933739	.	0	+
chr1	13940820	13940866	.	0	+
chr1	13941405	13941406	.	0	+
chr1	13943173	13943241	.	0	+
chr1	13943596	13943628	.	0	+
chr1	13944362	13944418	.	0	+
chr1	13945262	13945263	.	0	+
chr1	14026678	14026772	.	0	+
chr1	14033506	14033507	.	0	+
chr1	14057566	14057569	.	0	+
chr1	14075869	14075942	.	0	+
chr1	14076693	14076694	.	0	+
chr1	14096719	14096720	.	0	+
chr1	14099584	14099585	.	0	+
chr1	14113138	14113139	.	0	+
chr1	14925179	14925184	.	0	+
chr1	14925293	14925335	.	0	+
chr1	14926593	14926599	.	0	+
chr1	14938543	14938544	.	0	+
chr1	14949370	14949387	.	0	+
chr1	14954017	14954018	.	0	+
chr1	14978112	14978113	.	0	+
chr1	14984238	14984250	.	0	+
chr1	15001228	15001229	.	0	+
chr1	15013926	15013997	.	0	+
chr1	15038576	15038594	.	0	+
chr1	15049325	15049326	.	0	+
chr1	15052681	15052682	.	0	+
chr1	15067656	15067657	.	0	+
chr1	15090658	15090659	.	0	+
chr1	15095810	15095811	.	0	+
chr1	15096394	15096395	.	0	+
chr1	15100154	15100155	.	0	+
chr1	15153726	15153727	.	0	+
chr1	15171330	15171370	.	0	+
chr1	15171924	15171925	.	0	+
chr1	15200107	15200108	.	0	+
chr1	15250602	15250616	.	0	+
chr1	15326112	15326113	.	0	+
chr1	15393927	15393928	.	0	+
chr1	15480214	15480272	.	0	+
chr1	15496022	15496023	.	0	+
chr1	15526324	15526325	.	0	+
chr1	15736374	15736458	.	0	+
chr1	15853329	15853434	.	0	+
chr1	15873365	15873366	.	0	+
chr1	15886151	15886152	.	0	+
chr1	15894272	15894273	.	0	+
chr1	15895193	15895202	.	0	+
chr1	15896091	15896108	.	0	+
chr1	15943911	15943965	.	0	+
chr1	15944173	15944174	.	0	+
chr1	15970144	15970167	.	0	+
chr1	15976318	15976319	.	0	+
chr1	15978273	15978295	.	0	+
chr1	15981361	15981363	.	0	+
chr1	15987895	15987896	.	0	+
chr1	15988483	15988511	.	0	+
chr1	15989695	15989696	.	0	+
chr1	15990300	15990301	.	0	+
chr1	15992802	15992818	.	0	+
chr1	16010787	16010846	.	0	+
chr1	16058525	16058526	.	0	+
chr1	16061203	16061209	.	0	+
chr1	16068996	16069016	.	0	+
chr1	16084451	16084468	.	0	+
chr1	16085223	16085313	.	0	+
chr1	16103715	16103716	.	0	+
chr1	16112245	16112290	.	0	+
chr1	16160998	16161000	.	0	+
chr1	16174303	16174395	.	0	+
chr1	16206555	16206557	.	0	+
chr1	16206661	16206662	.	0	+
chr1	16211187	16211188	.	0	+
chr1	16247418	16247449	.	0	+
chr1	16254677	16254717	.	0	+
chr1	16255734	16255735	.	0	+
chr1	16256328	16256329	.	0	+
chr1	16258253	16258313	.	0	+
chr1	16259173	16259174	.	0	+
chr1	16259378	16259421	.	0	+
chr1	16259848	16259850	.	0	+
chr1	16260422	16260423	.	0	+
chr1	16261168	16261169	.	0	+
chr1	16263805	16263806	.	0	+
chr1	16266171	16266173	.	0	+
chr1	16266406	16266413	.	0	+
chr1	16266919	16266922	.	0	+
chr1	16339549	16339589	.	0	+
chr1	16451613	16451616	.	0	+
chr1	16534504	16534505	.	0	+
chr1	16693699	16693759	.	0	+
chr1	16721862	16721871	.	0	+
chr1	16723020	16723025	.	0	+
chr1	16723877	16723943	.	0	+
chr1	16724498	16724539	.	0	+
chr1	16767208	16767258	.	0	+
chr1	16798582	16798583	.	0	+
chr1	16847327	16847335	.	0	+
chr1	16849894	16849895	.	0	+
chr1	17231690	17231697	.	0	+
chr1	17240544	17240565	.	0	+
chr1	17248377	17248438	.	0	+
chr1	17248692	17248693	.	0	+
chr1	17299358	17299359	.	0	+
chr1	17350494	17350495	.	0	+
chr1	17380814	17380825	.	0	+
chr1	17431525	17431526	.	0	+
chr1	17542862	17542885	.	0	+
chr1	17575590	17575603	.	0	+
chr1	17733312	17733314	.	0	+
chr1	17764554	17764585	.	0	+
chr1	17804845	17804846	.	0	+
chr1	17865921	17865922	.	0	+
chr1	17866208	17866248	.	0	+
chr1	17871777	17871778	.	0	+
chr1	17872396	17872397	.	0	+
chr1	17874028	17874048	.	0	+
chr1	17874401	17874402	.	0	+
chr1	17876475	17876476	.	0	+
chr1	17877884	17877893	.	0	+
chr1	17896985	17896986	.	0	+
chr1	17914392	17914393	.	0	+
chr1	17925346	17925347	.	0	+
chr1	17987025	17987045	.	0	+
chr1	18017368	18017369	.	0	+
chr1	18024326	18024329	.	0	+
chr1	18434019	18434063	.	0	+
chr1	18434218	18434321	.	0	+
chr1	18683439	18683440	.	0	+
chr1	18683710	18683712	.	0	+
chr1	18692422	18692423	.	0	+
chr1	18704943	18704948	.	0	+
chr1	18737106	18737130	.	0	+
chr1	18807491	18807589	.	0	+
chr1	19279166	19279167	.	0	+
chr1	19510262	19510263	.	0	+
chr1	19525053	19525139	.	0	+
chr1	19536853	19536925	.	0	+
chr1	19537001	19537053	.	0	+
chr1	19550077	19550078	.	0	+
chr1	19578073	19578111	.	0	+
chr1	19578278	19578394	.	0	+
chr1	19585884	19585885	.	0	+
chr1	19638773	19638819	.	0	+
chr1	19665702	19665740	.	0	+
chr1	19683949	19683950	.	0	+
chr1	19811237	19811270	.	0	+
chr1	19923471	19923593	.	0	+
chr1	19934580	19934591	.	0	+
chr1	19935085	19935088	.	0	+
chr1	19950003	19950004	.	0	+
chr1	20195132	20195134	.	0	+
chr1	20208765	20208766	.	0	+
chr1	20208849	20208942	.	0	+
chr1	20234964	20235007	.	0	+
chr1	20236785	20236786	.	0	+
chr1	20512584	20512616	.	0	+
chr1	20617410	20617429	.	0	+
chr1	20879018	20879072	.	0	+
chr1	20915520	20915613	.	0	+
chr1	20959946	20960014	.	0	+
chr1	21212701	21212723	.	0	+
chr1	21268498	21268508	.	0	+
chr1	21268675	21268721	.	0	+
chr1	21268790	21268802	.	0	+
chr1	21276535	21276536	.	0	+
chr1	21306852	21306911	.	0	+
chr1	21307553	21307584	.	0	+
chr1	21307668	21307680	.	0	+
chr1	21329202	21329248	.	0	+
chr1	21377357	21377445	.	0	+
chr1	21616510	21616511	.	0	+
chr1	21766618	21766676	.	0	+
chr1	21835848	21835952	.	0	+
chr1	21841036	21841037	.	0	+
chr1	21880547	21880567	.	0	+
chr1	21887568	21887586	.	0	+
chr1	21891462	21891463	.	0	+
chr1	21891846	21891848	.	0	+
chr1	21894661	21894697	.	0	+
chr1	21904849	21904864	.	0	+
chr1	22062960	22062961	.	0	+
chr1	22213993	22213994	.	0	+
chr1	22351972	22352046	.	0	+
chr1	22352679	22352680	.	0	+
chr1	22379149	22379243	.	0	+
chr1	22383171	22383172	.	0	+
chr1	22414153	22414154	.	0	+
chr1	22416597	22416598	.	0	+
chr1	22416978	22416979	.	0	+
chr1	22418696	22418708	.	0	+
chr1	22755318	22755401	.	0	+
chr1	22757673	22757675	.	0	+
chr1	22778341	22778366	.	0	+
chr1	22829187	22829188	.	0	+
chr1	22832223	22832247	.	0	+
chr1	22835726	22835729	.	0	+
chr1	22855606	22855642	.	0	+
chr1	23037267	23037361	.	0	+
chr1	23107480	23107496	.	0	+
chr1	23167720	23167721	.	0	+
chr1	23235517	23235518	.	0	+
chr1	23240996	23240997	.	0	+
chr1	23345888	23346050	.	0	+
chr1	23346838	23346965	.	0	+
chr1	23352610	23352630	.	0	+
chr1	23352813	23352840	.	0	+
chr1	23353715	23353716	.	0	+
chr1	23355156	23355157	.	0	+
chr1	23355756	23355757	.	0	+
chr1	23357102	23357128	.	0	+
chr1	23367658	23367659	.	0	+
chr1	23373644	23373645	.	0	+
chr1	23376887	23376896	.	0	+
chr1	23380900	23380901	.	0	+
chr1	23381114	23381115	.	0	+
chr1	23381560	23381580	.	0	+
chr1	23382436	23382457	.	0	+
chr1	23382531	23382532	.	0	+
chr1	23384145	23384175	.	0	+
chr1	23386616	23386617	.	0	+
chr1	23386899	23386904	.	0	+
chr1	23387194	23387250	.	0	+
chr1	23391762	23391782	.	0	+
chr1	23392066	23392067	.	0	+
chr1	23392224	23392229	.	0	+
chr1	23400887	23400888	.	0	+
chr1	23405619	23405650	.	0	+
chr1	23407189	23407191	.	0	+
chr1	23407982	23407997	.	0	+
chr1	23408795	23408894	.	0	+
chr1	23420174	23420186	.	0	+
chr1	23420426	23420490	.	0	+
chr1	23483151	23483152	.	0	+
chr1	23637100	23637139	.	0	+
chr1	23882697	23882711	.	0	+
chr1	23886111	23886133	.	0	+
chr1	24018235	24018355	.	0	+
chr1	24019104	24019127	.	0	+
chr1	24019206	24019275	.	0	+
chr1	24020091	24020092	.	0	+
chr1	24020301	24020380	.	0	+
chr1	24021153	24021234	.	0	+
chr1	24022296	24022322	.	0	+
chr1	24022860	24022887	.	0	+
chr1	24024586	24024587	.	0	+
chr1	24024817	24024819	.	0	+
chr1	24026631	24026632	.	0	+
chr1	24034355	24034356	.	0	+
chr1	24069907	24070005	.	0	+
chr1	24070714	24070715	.	0	+
chr1	24086303	24086305	.	0	+
chr1	24086641	24086643	.	0	+
chr1	24086737	24086783	.	0	+
chr1	24104883	24104920	.	0	+
chr1	24117613	24117674	.	0	+
chr1	24118402	24118477	.	0	+
chr1	24121922	24121928	.	0	+
chr1	24164562	24164565	.	0	+
chr1	24286292	24286337	.	0	+
chr1	24478001	24478048	.	0	+
chr1	24485845	24485846	.	0	+
chr1	24490050	24490051	.	0	+
chr1	24648434	24648465	.	0	+
chr1	24742261	24742370	.	0	+
chr1	24790366	24790450	.	0	+
chr1	24829322	24829425	.	0	+
chr1	24829575	24829590	.	0	+
chr1	24969527	24969581	.	0	+
chr1	24969659	24969845	.	0	+
chr1	24970033	24970087	.	0	+
chr1	24972473	24972482	.	0	+
chr1	24973157	24973206	.	0	+
chr1	24973514	24973515	.	0	+
chr1	24974927	24974968	.	0	+
chr1	24975379	24975466	.	0	+
chr1	24979523	24979524	.	0	+
chr1	24983930	24983934	.	0	+
chr1	24984134	24984136	.	0	+
chr1	24987289	24987291	.	0	+
chr1	24993713	24993714	.	0	+
chr1	24995889	24995907	.	0	+
chr1	24996639	24996644	.	0	+
chr1	24996773	24996774	.	0	+
chr1	24998533	24998534	.	0	+
chr1	24999039	24999078	.	0	+
chr1	25071806	25071999	.	0	+
chr1	25072050	25072091	.	0	+
chr1	25087447	25087448	.	0	+
chr1	25087928	25087931	.	0	+
chr1	25092463	25092464	.	0	+
chr1	25108794	25108795	.	0	+
chr1	25117884	25117885	.	0	+
chr1	25124256	25124343	.	0	+
chr1	25131100	25131132	.	0	+
chr1	25139503	25139504	.	0	+
chr1	25140594	25140648	.	0	+
chr1	25144368	25144369	.	0	+
chr1	25155122	25155127	.	0	+
chr1	25155193	25155209	.	0	+
chr1	25162130	25162131	.	0	+
chr1	25166421	25166443	.	0	+
chr1	25166531	25166547	.	0	+
chr1	25168106	25168145	.	0	+
chr1	25168351	25168352	.	0	+
chr1	25169214	25169261	.	0	+
chr1	25169475	25169476	.	0	+
chr1	25170481	25170485	.	0	+
chr1	25171389	25171424	.	0	+
chr1	25559078	25559108	.	0	+
chr1	25566656	25566681	.	0	+
chr1	25622175	25622176	.	0	+
chr1	25664788	25664922	.	0	+
chr1	25666890	25666891	.	0	+
chr1	25687385	25687448	.	0	+
chr1	25688215	25688216	.	0	+
chr1	25757325	25757531	.	0	+
chr1	25773324	25773325	.	0	+
chr1	25780754	25780800	.	0	+
chr1	25870032	25870147	.	0	+
chr1	25872713	25872714	.	0	+
chr1	25895267	25895268	.	0	+
chr1	25943278	25943312	.	0	+
chr1	26126657	26126718	.	0	+
chr1	26127049	26127051	.	0	+
chr1	26139225	26139248	.	0	+
chr1	26142374	26142378	.	0	+
chr1	26144033	26144054	.	0	+
chr1	26144619	26144688	.	0	+
chr1	26146441	26146523	.	0	+
chr1	26146655	26146693	.	0	+
chr1	26186038	26186071	.	0	+
chr1	26348242	26348265	.	0	+
chr1	26352079	26352080	.	0	+
chr1	26437636	26437663	.	0	+
chr1	26438313	26438347	.	0	+
chr1	26449603	26449649	.	0	+
chr1	26496360	26496438	.	0	+
chr1	26497269	26497326	.	0	+
chr1	26503974	26504049	.	0	+
chr1	26560686	26560719	.	0	+
chr1	26561767	26561768	.	0	+
chr1	26563653	26563669	.	0	+
chr1	26598538	26598563	.	0	+
chr1	26606531	26606670	.	0	+
chr1	26607548	26607650	.	0	+
chr1	26607908	26607986	.	0	+
chr1	26633349	26633359	.	0	+
chr1	26737179	26737375	.	0	+
chr1	26737963	26738044	.	0	+
chr1	26739376	26739388	.	0	+
chr1	26741697	26741701	.	0	+
chr1	26742306	26742312	.	0	+
chr1	26742397	26742425	.	0	+
chr1	26743769	26743770	.	0	+
chr1	26744392	26744393	.	0	+
chr1	26745153	26745154	.	0	+
chr1	26746225	26746226	.	0	+
chr1	26747248	26747249	.	0	+
chr1	26749074	26749075	.	0	+
chr1	26750680	26750681	.	0	+
chr1	26751904	26751925	.	0	+
chr1	26752711	26752763	.	0	+
chr1	26753060	26753099	.	0	+
chr1	26753160	26753210	.	0	+
chr1	26753432	26753479	.	0	+
chr1	26753767	26753787	.	0	+
chr1	26754314	26754370	.	0	+
chr1	26754560	26754579	.	0	+
chr1	26754692	26754701	.	0	+
chr1	26754953	26754956	.	0	+
chr1	26755012	26755016	.	0	+
chr1	26755837	26755873	.	0	+
chr1	26756181	26756193	.	0	+
chr1	26758794	26758905	.	0	+
chr1	26760820	26760821	.	0	+
chr1	26769364	26769365	.	0	+
chr1	26784242	26784243	.	0	+
chr1	26796201	26796202	.	0	+
chr1	26796605	26796624	.	0	+
chr1	26798900	26798988	.	0	+
chr1	26799659	26799684	.	0	+
chr1	26856223	26856321	.	0	+
chr1	26885024	26885025	.	0	+
chr1	26901473	26901492	.	0	+
chr1	26947137	26947158	.	0	+
chr1	26947412	26947414	.	0	+
chr1	27022080	27022117	.	0	+
chr1	27022173	27022276	.	0	+
chr1	27022510	27022588	.	0	+
chr1	27022842	27022895	.	0	+
chr1	27023394	27023402	.	0	+
chr1	27024849	27024850	.	0	+
chr1	27026246	27026260	.	0	+
chr1	27040696	27040706	.	0	+
chr1	27041273	27041337	.	0	+
chr1	27050876	27050877	.	0	+
chr1	27056540	27056567	.	0	+
chr1	27057651	27057680	.	0	+
chr1	27067037	27067038	.	0	+
chr1	27074449	27074450	.	0	+
chr1	27089564	27089569	.	0	+
chr1	27089690	27089710	.	0	+
chr1	27092742	27092773	.	0	+
chr1	27092826	27092831	.	0	+
chr1	27094306	27094347	.	0	+
chr1	27094583	27094584	.	0	+
chr1	27100303	27100306	.	0	+
chr1	27100845	27100871	.	0	+
chr1	27102081	27102087	.	0	+
chr1	27102197	27102199	.	0	+
chr1	27105635	27105675	.	0	+
chr1	27107177	27107211	.	0	+
chr1	27107360	27107420	.	0	+
chr1	27107572	27107621	.	0	+
chr1	27107727	27107728	.	0	+
chr1	27108295	27108299	.	0	+
chr1	27108536	27108537	.	0	+
chr1	27114412	27114493	.	0	+
chr1	27114677	27114710	.	0	+
chr1	27153208	27153245	.	0	+
chr1	27180832	27180833	.	0	+
chr1	27182109	27182138	.	0	+
chr1	27189587	27189641	.	0	+
chr1	27226686	27226695	.	0	+
chr1	27227013	27227046	.	0	+
chr1	27248185	27248341	.	0	+
chr1	27253634	27253635	.	0	+
chr1	27268047	27268048	.	0	+
chr1	27269140	27269151	.	0	+
chr1	27272813	27272856	.	0	+
chr1	27278256	27278269	.	0	+
chr1	27320179	27320195	.	0	+
chr1	27320935	27320936	.	0	+
chr1	27324457	27324491	.	0	+
chr1	27339628	27339675	.	0	+
chr1	27371250	27371282	.	0	+
chr1	27371547	27371588	.	0	+
chr1	27384943	27385014	.	0	+
chr1	27385634	27385635	.	0	+
chr1	27386571	27386572	.	0	+
chr1	27561010	27561042	.	0	+
chr1	27561113	27561233	.	0	+
chr1	27582358	27582359	.	0	+
chr1	27587461	27587472	.	0	+
chr1	27634694	27634707	.	0	+
chr1	27648702	27648817	.	0	+
chr1	27652994	27652998	.	0	+
chr1	27658560	27658561	.	0	+
chr1	27662818	27662854	.	0	+
chr1	27677894	27677911	.	0	+
chr1	27686981	27687000	.	0	+
chr1	27719097	27719171	.	0	+
chr1	27874592	27874593	.	0	+
chr1	27976075	27976076	.	0	+
chr1	28052505	28052538	.	0	+
chr1	28099728	28099796	.	0	+
chr1	28157285	28157351	.	0	+
chr1	28157729	28157730	.	0	+
chr1	28176964	28177000	.	0	+
chr1	28177488	28177489	.	0	+
chr1	28178232	28178233	.	0	+
chr1	28199063	28199070	.	0	+
chr1	28261447	28261575	.	0	+
chr1	28279833	28279834	.	0	+
chr1	28285240	28285274	.	0	+
chr1	28285467	28285490	.	0	+
chr1	28286479	28286555	.	0	+
chr1	28562600	28562708	.	0	+
chr1	28564545	28564578	.	0	+
chr1	28585956	28586054	.	0	+
chr1	28598511	28598512	.	0	+
chr1	28607653	28607654	.	0	+
chr1	28608374	28608375	.	0	+
chr1	28655509	28655599	.	0	+
chr1	28696150	28696338	.	0	+
chr1	28696569	28696593	.	0	+
chr1	28696719	28696720	.	0	+
chr1	28705116	28705137	.	0	+
chr1	28727500	28727501	.	0	+
chr1	28735592	28735595	.	0	+
chr1	28740079	28740080	.	0	+
chr1	28740472	28740483	.	0	+
chr1	28747456	28747457	.	0	+
chr1	28753192	28753193	.	0	+
chr1	28784366	28784370	.	0	+
chr1	28785725	28785770	.	0	+
chr1	28786731	28786769	.	0	+
chr1	28792282	28792283	.	0	+
chr1	28792909	28792936	.	0	+
chr1	28800450	28800492	.	0	+
chr1	28807079	28807117	.	0	+
chr1	28818182	28818183	.	0	+
chr1	28826627	28826630	.	0	+
chr1	28832490	28832721	.	0	+
chr1	28833017	28833220	.	0	+
chr1	28833461	28833505	.	0	+
chr1	28834043	28834074	.	0	+
chr1	28834354	28834355	.	0	+
chr1	28835013	28835076	.	0	+
chr1	28836687	28836692	.	0	+
chr1	28836858	28836859	.	0	+
chr1	28837282	28837315	.	0	+
chr1	28844702	28844829	.	0	+
chr1	28849515	28849516	.	0	+
chr1	28879598	28879650	.	0	+
chr1	28908478	28908498	.	0	+
chr1	28918697	28918742	.	0	+
chr1	28918961	28919007	.	0	+
chr1	28969755	28969787	.	0	+
chr1	28975252	28975291	.	0	+
chr1	28995228	28995363	.	0	+
chr1	29010252	29010253	.	0	+
chr1	29063121	29063147	.	0	+
chr1	29063287	29063336	.	0	+
chr1	29063431	29063594	.	0	+
chr1	29064104	29064105	.	0	+
chr1	29064245	29064311	.	0	+
chr1	29064858	29064906	.	0	+
chr1	29068848	29068858	.	0	+
chr1	29069183	29069203	.	0	+
chr1	29069265	29069295	.	0	+
chr1	29069832	29069870	.	0	+
chr1	29070133	29070170	.	0	+
chr1	29070498	29070499	.	0	+
chr1	29213580	29213648	.	0	+
chr1	29224170	29224171	.	0	+
chr1	29241016	29241097	.	0	+
chr1	29259560	29259561	.	0	+
chr1	29271870	29271871	.	0	+
chr1	29288447	29288448	.	0	+
chr1	29314040	29314060	.	0	+
chr1	29344775	29344808	.	0	+
chr1	29344863	29344884	.	0	+
chr1	29346989	29346990	.	0	+
chr1	29359610	29359615	.	0	+
chr1	29362352	29362365	.	0	+
chr1	29369278	29369279	.	0	+
chr1	29374559	29374560	.	0	+
chr1	29380840	29380841	.	0	+
chr1	29381732	29381765	.	0	+
chr1	29391598	29391600	.	0	+
chr1	29395633	29395634	.	0	+
chr1	29410781	29410782	.	0	+
chr1	29416214	29416215	.	0	+
chr1	29445864	29445865	.	0	+
chr1	29446164	29446165	.	0	+
chr1	29446389	29446419	.	0	+
chr1	29446480	29446505	.	0	+
chr1	29475328	29475333	.	0	+
chr1	29475551	29475644	.	0	+
chr1	29542621	29542622	.	0	+
chr1	29586600	29586725	.	0	+
chr1	29586963	29587018	.	0	+
chr1	29587200	29587241	.	0	+
chr1	29606145	29606170	.	0	+
chr1	29610213	29610246	.	0	+
chr1	29649932	29649962	.	0	+
chr1	29653245	29653281	.	0	+
chr1	30349999	30350000	.	0	+
chr1	30848193	30848197	.	0	+
chr1	31158490	31158493	.	0	+
chr1	31158636	31158637	.	0	+
chr1	31263188	31263190	.	0	+
chr1	31345258	31345259	.	0	+
chr1	31368744	31368749	.	0	+
chr1	31405884	31405885	.	0	+
chr1	31437532	31437566	.	0	+
chr1	31437629	31437664	.	0	+
chr1	31438969	31439033	.	0	+
chr1	31441254	31441269	.	0	+
chr1	31470380	31470393	.	0	+
chr1	31482964	31482965	.	0	+
chr1	31627921	31627965	.	0	+
chr1	31653918	31654012	.	0	+
chr1	31769843	31769937	.	0	+
chr1	31770438	31770460	.	0	+
chr1	31778728	31778770	.	0	+
chr1	31783147	31783148	.	0	+
chr1	31831004	31831005	.	0	+
chr1	31843830	31843834	.	0	+
chr1	31886021	31886135	.	0	+
chr1	31886599	31886606	.	0	+
chr1	31898646	31898647	.	0	+
chr1	31994304	31994305	.	0	+
chr1	32042109	32042150	.	0	+
chr1	32135591	32135614	.	0	+
chr1	32479254	32479348	.	0	+
chr1	32479435	32479607	.	0	+
chr1	32479829	32479873	.	0	+
chr1	32497178	32497207	.	0	+
chr1	32498820	32498837	.	0	+
chr1	32508211	32508260	.	0	+
chr1	32508984	32509023	.	0	+
chr1	32509376	32509450	.	0	+
chr1	32510144	32510146	.	0	+
chr1	32514617	32514623	.	0	+
chr1	32517432	32517487	.	0	+
chr1	32538501	32538565	.	0	+
chr1	32538626	32538652	.	0	+
chr1	32573549	32573757	.	0	+
chr1	32591316	32591317	.	0	+
chr1	32623885	32623963	.	0	+
chr1	32627608	32627620	.	0	+
chr1	32628073	32628096	.	0	+
chr1	32631744	32631785	.	0	+
chr1	32635575	32635625	.	0	+
chr1	32636565	32636576	.	0	+
chr1	32636787	32636814	.	0	+
chr1	32636975	32637016	.	0	+
chr1	32638239	32638272	.	0	+
chr1	32638712	32638715	.	0	+
chr1	32640302	32640346	.	0	+
chr1	32641744	32641791	.	0	+
chr1	32641985	32642024	.	0	+
chr1	32645280	32645387	.	0	+
chr1	32645576	32645738	.	0	+
chr1	32646961	32646962	.	0	+
chr1	32647066	32647100	.	0	+
chr1	32658783	32658784	.	0	+
chr1	32661462	32661475	.	0	+
chr1	32661751	32661752	.	0	+
chr1	32662359	32662360	.	0	+
chr1	32666204	32666267	.	0	+
chr1	32671242	32671273	.	0	+
chr1	32687969	32688039	.	0	+
chr1	32688177	32688178	.	0	+
chr1	32697111	32697175	.	0	+
chr1	32716593	32716594	.	0	+
chr1	32739676	32739745	.	0	+
chr1	32751675	32751736	.	0	+
chr1	32757672	32757777	.	0	+
chr1	32782778	32782779	.	0	+
chr1	32794761	32794762	.	0	+
chr1	32798987	32798997	.	0	+
chr1	32800167	32800168	.	0	+
chr1	32860428	32860472	.	0	+
chr1	32860551	32860594	.	0	+
chr1	32930624	32930722	.	0	+
chr1	32955327	32955328	.	0	+
chr1	33004750	33004784	.	0	+
chr1	33005028	33005094	.	0	+
chr1	33025936	33025938	.	0	+
chr1	33040796	33040797	.	0	+
chr1	33060759	33060786	.	0	+
chr1	33069233	33069234	.	0	+
chr1	33071493	33071506	.	0	+
chr1	33116745	33116856	.	0	+
chr1	33116907	33116948	.	0	+
chr1	33118923	33118937	.	0	+
chr1	33123733	33123734	.	0	+
chr1	33131705	33131713	.	0	+
chr1	33140217	33140218	.	0	+
chr1	33141376	33141377	.	0	+
chr1	33150266	33150267	.	0	+
chr1	33150986	33151025	.	0	+
chr1	33151105	33151133	.	0	+
chr1	33151783	33151787	.	0	+
chr1	33182460	33182481	.	0	+
chr1	33217900	33217901	.	0	+
chr1	33219541	33219621	.	0	+
chr1	33231235	33231274	.	0	+
chr1	33231330	33231331	.	0	+
chr1	33231606	33231632	.	0	+
chr1	33236744	33236786	.	0	+
chr1	33238633	33238635	.	0	+
chr1	33240507	33240509	.	0	+
chr1	33283154	33283394	.	0	+
chr1	33283676	33283716	.	0	+
chr1	33287210	33287215	.	0	+
chr1	33292487	33292488	.	0	+
chr1	33297068	33297096	.	0	+
chr1	33298234	33298243	.	0	+
chr1	33298777	33298809	.	0	+
chr1	33302253	33302254	.	0	+
chr1	33321678	33321679	.	0	+
chr1	33324393	33324425	.	0	+
chr1	33324727	33324728	.	0	+
chr1	33332704	33332705	.	0	+
chr1	33358740	33358772	.	0	+
chr1	33593111	33593148	.	0	+
chr1	33612590	33612591	.	0	+
chr1	33637260	33637261	.	0	+
chr1	33646645	33646646	.	0	+
chr1	33722075	33722163	.	0	+
chr1	33722830	33722831	.	0	+
chr1	33723182	33723183	.	0	+
chr1	33743308	33743312	.	0	+
chr1	33764542	33764543	.	0	+
chr1	33764817	33764907	.	0	+
chr1	33765332	33765351	.	0	+
chr1	33938223	33938275	.	0	+
chr1	33949116	33949117	.	0	+
chr1	33963240	33963241	.	0	+
chr1	33965324	33965325	.	0	+
chr1	33967178	33967179	.	0	+
chr1	33995465	33995466	.	0	+
chr1	34260515	34260517	.	0	+
chr1	34632558	34632650	.	0	+
chr1	35544948	35545044	.	0	+
chr1	35546886	35546888	.	0	+
chr1	35558958	35558959	.	0	+
chr1	35563043	35563062	.	0	+
chr1	35565884	35565885	.	0	+
chr1	35566344	35566364	.	0	+
chr1	35570368	35570372	.	0	+
chr1	35570527	35570552	.	0	+
chr1	35580676	35580677	.	0	+
chr1	35581064	35581068	.	0	+
chr1	35581366	35581367	.	0	+
chr1	35650043	35650075	.	0	+
chr1	35653596	35653600	.	0	+
chr1	35654792	35654825	.	0	+
chr1	35657059	35657062	.	0	+
chr1	35657733	35657833	.	0	+
chr1	35734233	35734396	.	0	+
chr1	35734532	35734785	.	0	+
chr1	35743349	35743350	.	0	+
chr1	35743699	35743723	.	0	+
chr1	35767486	35767492	.	0	+
chr1	35795855	35795867	.	0	+
chr1	35801950	35801951	.	0	+
chr1	35805815	35805816	.	0	+
chr1	35806469	35806470	.	0	+
chr1	35806761	35806763	.	0	+
chr1	35815008	35815009	.	0	+
chr1	35825126	35825127	.	0	+
chr1	35831771	35831772	.	0	+
chr1	35836098	35836148	.	0	+
chr1	35845397	35845415	.	0	+
chr1	35846305	35846320	.	0	+
chr1	35847155	35847156	.	0	+
chr1	35849287	35849295	.	0	+
chr1	35851489	35851490	.	0	+
chr1	35852663	35852696	.	0	+
chr1	35853214	35853215	.	0	+
chr1	35854621	35854630	.	0	+
chr1	35855698	35855700	.	0	+
chr1	35857817	35857832	.	0	+
chr1	35879683	35879688	.	0	+
chr1	35887411	35887429	.	0	+
chr1	35927335	35927336	.	0	+
chr1	36023363	36023478	.	0	+
chr1	36026460	36026461	.	0	+
chr1	36031657	36031681	.	0	+
chr1	36032337	36032344	.	0	+
chr1	36219409	36219410	.	0	+
chr1	36230054	36230094	.	0	+
chr1	36273251	36273280	.	0	+
chr1	36301884	36301885	.	0	+
chr1	36315796	36315797	.	0	+
chr1	36320858	36320859	.	0	+
chr1	36321193	36321223	.	0	+
chr1	36321874	36321875	.	0	+
chr1	36323145	36323146	.	0	+
chr1	36335360	36335442	.	0	+
chr1	36348755	36348866	.	0	+
chr1	36353045	36353063	.	0	+
chr1	36362826	36362839	.	0	+
chr1	36385645	36385758	.	0	+
chr1	36386025	36386074	.	0	+
chr1	36386132	36386178	.	0	+
chr1	36387992	36388004	.	0	+
chr1	36388426	36388462	.	0	+
chr1	36388607	36388618	.	0	+
chr1	36389122	36389137	.	0	+
chr1	36389675	36389690	.	0	+
chr1	36390252	36390299	.	0	+
chr1	36390627	36390638	.	0	+
chr1	36395077	36395107	.	0	+
chr1	36395917	36395918	.	0	+
chr1	36396681	36396773	.	0	+
chr1	36396999	36397024	.	0	+
chr1	36418737	36418738	.	0	+
chr1	36439016	36439054	.	0	+
chr1	36439215	36439216	.	0	+
chr1	36442010	36442011	.	0	+
chr1	36451751	36451752	.	0	+
chr1	36492800	36492801	.	0	+
chr1	36523131	36523132	.	0	+
chr1	36553061	36553062	.	0	+
chr1	36555614	36555647	.	0	+
chr1	36621507	36621534	.	0	+
chr1	36621736	36621763	.	0	+
chr1	36626659	36626722	.	0	+
chr1	36640502	36640503	.	0	+
chr1	36646364	36646395	.	0	+
chr1	36689983	36690106	.	0	+
chr1	36690275	36690293	.	0	+
chr1	36692277	36692294	.	0	+
chr1	36697108	36697109	.	0	+
chr1	36706136	36706137	.	0	+
chr1	36710730	36710731	.	0	+
chr1	36752529	36752567	.	0	+
chr1	36752729	36752790	.	0	+
chr1	36753471	36753473	.	0	+
chr1	36755133	36755166	.	0	+
chr1	36755316	36755317	.	0	+
chr1	36759489	36759491	.	0	+
chr1	36766497	36766507	.	0	+
chr1	36769412	36769434	.	0	+
chr1	36769898	36770002	.	0	+
chr1	36770289	36770291	.	0	+
chr1	36771919	36771924	.	0	+
chr1	36772003	36772023	.	0	+
chr1	36786169	36786191	.	0	+
chr1	36787159	36787180	.	0	+
chr1	36793934	36793935	.	0	+
chr1	36794680	36794681	.	0	+
chr1	36851808	36851828	.	0	+
chr1	36852232	36852317	.	0	+
chr1	36910367	36910368	.	0	+
chr1	36916225	36916253	.	0	+
chr1	37501925	37501929	.	0	+
chr1	37791559	37791561	.	0	+
chr1	38022494	38022635	.	0	+
chr1	38034459	38034461	.	0	+
chr1	38126052	38126053	.	0	+
chr1	38158118	38158248	.	0	+
chr1	38164598	38164615	.	0	+
chr1	38273892	38274073	.	0	+
chr1	38275064	38275069	.	0	+
chr1	38287220	38287221	.	0	+
chr1	38325408	38325437	.	0	+
chr1	38462181	38462219	.	0	+
chr1	38478367	38478561	.	0	+
chr1	38478804	38478805	.	0	+
chr1	38488480	38488481	.	0	+
chr1	38489419	38489445	.	0	+
chr1	38512749	38512779	.	0	+
chr1	38513158	38513173	.	0	+
chr1	38513652	38513653	.	0	+
chr1	38532015	38532016	.	0	+
chr1	38543677	38543702	.	0	+
chr1	38585130	38585131	.	0	+
chr1	38709026	38709035	.	0	+
chr1	38897669	38897670	.	0	+
chr1	38902111	38902112	.	0	+
chr1	38905039	38905040	.	0	+
chr1	38912645	38912646	.	0	+
chr1	38913500	38913501	.	0	+
chr1	39325593	39325621	.	0	+
chr1	39368153	39368154	.	0	+
chr1	39456910	39457035	.	0	+
chr1	39459834	39459835	.	0	+
chr1	39462033	39462040	.	0	+
chr1	39463702	39463707	.	0	+
chr1	39463854	39463870	.	0	+
chr1	39466778	39466780	.	0	+
chr1	39467697	39467719	.	0	+
chr1	39469719	39469796	.	0	+
chr1	39470007	39470046	.	0	+
chr1	39491928	39492075	.	0	+
chr1	39494403	39494439	.	0	+
chr1	39494612	39494630	.	0	+
chr1	39500147	39500159	.	0	+
chr1	39500222	39500236	.	0	+
chr1	39503541	39503548	.	0	+
chr1	39514585	39514614	.	0	+
chr1	39547052	39547093	.	0	+
chr1	39568768	39568816	.	0	+
chr1	39568874	39568876	.	0	+
chr1	39571008	39571096	.	0	+
chr1	39571326	39571356	.	0	+
chr1	39571904	39571910	.	0	+
chr1	39573231	39573258	.	0	+
chr1	39573321	39573364	.	0	+
chr1	39573435	39573453	.	0	+
chr1	39581061	39581068	.	0	+
chr1	39581436	39581447	.	0	+
chr1	39587025	39587061	.	0	+
chr1	39593126	39593127	.	0	+
chr1	39616175	39616212	.	0	+
chr1	39624471	39624558	.	0	+
chr1	39625460	39625461	.	0	+
chr1	39636652	39636653	.	0	+
chr1	39640122	39640123	.	0	+
chr1	39670260	39670261	.	0	+
chr1	39690099	39690100	.	0	+
chr1	39696413	39696446	.	0	+
chr1	39696548	39696574	.	0	+
chr1	39715682	39715749	.	0	+
chr1	39719975	39720008	.	0	+
chr1	39735465	39735466	.	0	+
chr1	39747955	39747956	.	0	+
chr1	39748877	39748887	.	0	+
chr1	39749749	39749809	.	0	+
chr1	39750049	39750132	.	0	+
chr1	39750753	39750844	.	0	+
chr1	39751430	39751431	.	0	+
chr1	39759225	39759269	.	0	+
chr1	39763416	39763420	.	0	+
chr1	39771294	39771295	.	0	+
chr1	39775242	39775260	.	0	+
chr1	39775950	39775996	.	0	+
chr1	39776630	39776673	.	0	+
chr1	39781220	39781245	.	0	+
chr1	39783078	39783080	.	0	+
chr1	39791534	39791535	.	0	+
chr1	39793599	39793606	.	0	+
chr1	39795357	39795358	.	0	+
chr1	39796108	39796109	.	0	+
chr1	39799241	39799262	.	0	+
chr1	39799509	39799510	.	0	+
chr1	39799681	39799698	.	0	+
chr1	39800096	39800115	.	0	+
chr1	39800759	39800781	.	0	+
chr1	39802284	39802329	.	0	+
chr1	39802927	39802928	.	0	+
chr1	39812750	39812808	.	0	+
chr1	39816449	39816450	.	0	+
chr1	39816595	39816643	.	0	+
chr1	39818692	39818702	.	0	+
chr1	39821965	39821998	.	0	+
chr1	39823211	39823223	.	0	+
chr1	39824851	39824895	.	0	+
chr1	39827021	39827030	.	0	+
chr1	39833827	39833856	.	0	+
chr1	39839558	39839559	.	0	+
chr1	39843940	39843941	.	0	+
chr1	39845035	39845038	.	0	+
chr1	39851598	39851602	.	0	+
chr1	39852917	39852946	.	0	+
chr1	39854084	39854183	.	0	+
chr1	39854249	39854279	.	0	+
chr1	39874629	39874792	.	0	+
chr1	39874856	39874936	.	0	+
chr1	39877250	39877251	.	0	+
chr1	39878245	39878270	.	0	+
chr1	39878839	39878840	.	0	+
chr1	39880824	39880825	.	0	+
chr1	39888079	39888161	.	0	+
chr1	39888413	39888498	.	0	+
chr1	39889865	39889899	.	0	+
chr1	39893959	39893980	.	0	+
chr1	39895495	39895506	.	0	+
chr1	39895689	39895729	.	0	+
chr1	39896522	39896534	.	0	+
chr1	39898711	39898716	.	0	+
chr1	39901282	39901409	.	0	+
chr1	39903622	39903642	.	0	+
chr1	39904954	39905052	.	0	+
chr1	39905128	39905173	.	0	+
chr1	39906677	39906703	.	0	+
chr1	39906928	39906942	.	0	+
chr1	39916858	39916914	.	0	+
chr1	39924874	39924904	.	0	+
chr1	39926340	39926359	.	0	+
chr1	39945563	39945600	.	0	+
chr1	39946410	39946450	.	0	+
chr1	39951573	39951581	.	0	+
chr1	39952454	39952524	.	0	+
chr1	39980591	39980592	.	0	+
chr1	40027786	40027787	.	0	+
chr1	40038105	40038106	.	0	+
chr1	40184170	40184175	.	0	+
chr1	40204513	40204568	.	0	+
chr1	40211195	40211199	.	0	+
chr1	40420781	40420850	.	0	+
chr1	40506356	40506521	.	0	+
chr1	40522741	40522769	.	0	+
chr1	40530231	40530232	.	0	+
chr1	40532176	40532177	.	0	+
chr1	40537530	40537534	.	0	+
chr1	40538812	40538813	.	0	+
chr1	40546124	40546125	.	0	+
chr1	40627032	40627101	.	0	+
chr1	40628133	40628134	.	0	+
chr1	40661660	40661661	.	0	+
chr1	40667737	40667738	.	0	+
chr1	40679222	40679223	.	0	+
chr1	40701484	40701485	.	0	+
chr1	40702312	40702313	.	0	+
chr1	40706536	40706564	.	0	+
chr1	40723699	40723978	.	0	+
chr1	40733469	40733522	.	0	+
chr1	40759633	40759635	.	0	+
chr1	40839355	40839402	.	0	+
chr1	40915729	40915899	.	0	+
chr1	40916141	40916183	.	0	+
chr1	40916671	40916738	.	0	+
chr1	40923062	40923077	.	0	+
chr1	40942903	40942937	.	0	+
chr1	40947968	40947969	.	0	+
chr1	40974400	40974444	.	0	+
chr1	40974951	40974952	.	0	+
chr1	40997251	40997350	.	0	+
chr1	41001164	41001195	.	0	+
chr1	41013870	41013871	.	0	+
chr1	41157268	41157303	.	0	+
chr1	41157361	41157384	.	0	+
chr1	41157656	41157684	.	0	+
chr1	41166368	41166369	.	0	+
chr1	41174954	41175102	.	0	+
chr1	41175628	41175638	.	0	+
chr1	41177708	41177715	.	0	+
chr1	41224267	41224268	.	0	+
chr1	41236717	41236736	.	0	+
chr1	41249449	41249518	.	0	+
chr1	41250019	41250020	.	0	+
chr1	41284574	41284610	.	0	+
chr1	41303466	41303467	.	0	+
chr1	41445335	41445468	.	0	+
chr1	41449046	41449047	.	0	+
chr1	41453072	41453100	.	0	+
chr1	41456836	41456852	.	0	+
chr1	41461595	41461596	.	0	+
chr1	41461683	41461688	.	0	+
chr1	41463197	41463199	.	0	+
chr1	41465495	41465520	.	0	+
chr1	41466699	41466700	.	0	+
chr1	41475218	41475228	.	0	+
chr1	41477443	41477458	.	0	+
chr1	41479987	41479988	.	0	+
chr1	41707245	41707246	.	0	+
chr1	41802545	41802546	.	0	+
chr1	41832284	41832318	.	0	+
chr1	41847185	41847188	.	0	+
chr1	42656991	42657127	.	0	+
chr1	42657261	42657292	.	0	+
chr1	42684496	42684497	.	0	+
chr1	42764953	42764954	.	0	+
chr1	42846409	42846448	.	0	+
chr1	42921776	42921777	.	0	+
chr1	42922212	42922242	.	0	+
chr1	42926015	42926030	.	0	+
chr1	42928949	42928988	.	0	+
chr1	43124070	43124124	.	0	+
chr1	43124374	43124384	.	0	+
chr1	43133080	43133083	.	0	+
chr1	43148084	43148085	.	0	+
chr1	43148641	43148660	.	0	+
chr1	43155083	43155084	.	0	+
chr1	43159194	43159195	.	0	+
chr1	43161452	43161453	.	0	+
chr1	43165265	43165282	.	0	+
chr1	43168003	43168010	.	0	+
chr1	43232936	43232970	.	0	+
chr1	43241094	43241154	.	0	+
chr1	43247614	43247615	.	0	+
chr1	43282766	43282799	.	0	+
chr1	43312261	43312312	.	0	+
chr1	43316617	43316623	.	0	+
chr1	43424667	43424774	.	0	+
chr1	43426800	43426801	.	0	+
chr1	43472069	43472070	.	0	+
chr1	43594814	43594815	.	0	+
chr1	43604421	43604422	.	0	+
chr1	43630060	43630061	.	0	+
chr1	43638017	43638038	.	0	+
chr1	43666318	43666319	.	0	+
chr1	43736316	43736415	.	0	+
chr1	43818194	43818209	.	0	+
chr1	43824581	43824679	.	0	+
chr1	43824766	43824798	.	0	+
chr1	43828790	43828802	.	0	+
chr1	43845769	43845770	.	0	+
chr1	43855565	43855615	.	0	+
chr1	43883013	43883014	.	0	+
chr1	43885558	43885559	.	0	+
chr1	43996515	43996576	.	0	+
chr1	43996645	43996692	.	0	+
chr1	44016061	44016084	.	0	+
chr1	44046494	44046495	.	0	+
chr1	44058272	44058273	.	0	+
chr1	44061377	44061425	.	0	+
chr1	44063438	44063466	.	0	+
chr1	44063645	44063655	.	0	+
chr1	44069079	44069102	.	0	+
chr1	44070956	44070957	.	0	+
chr1	44071204	44071205	.	0	+
chr1	44072033	44072034	.	0	+
chr1	44083193	44083214	.	0	+
chr1	44084716	44084717	.	0	+
chr1	44085099	44085100	.	0	+
chr1	44086250	44086251	.	0	+
chr1	44087951	44087993	.	0	+
chr1	44089086	44089087	.	0	+
chr1	44089226	44089228	.	0	+
chr1	44115710	44115875	.	0	+
chr1	44116171	44116223	.	0	+
chr1	44116313	44116314	.	0	+
chr1	44118308	44118309	.	0	+
chr1	44127348	44127349	.	0	+
chr1	44133553	44133554	.	0	+
chr1	44153319	44153320	.	0	+
chr1	44163529	44163551	.	0	+
chr1	44165761	44165789	.	0	+
chr1	44170550	44170594	.	0	+
chr1	44171075	44171083	.	0	+
chr1	44173198	44173241	.	0	+
chr1	44331365	44331366	.	0	+
chr1	44333850	44333851	.	0	+
chr1	44399396	44399471	.	0	+
chr1	44401600	44401637	.	0	+
chr1	44402838	44402839	.	0	+
chr1	44412588	44412637	.	0	+
chr1	44433356	44433359	.	0	+
chr1	44435654	44435691	.	0	+
chr1	44440566	44440697	.	0	+
chr1	44440770	44440776	.	0	+
chr1	44443727	44443728	.	0	+
chr1	44443895	44443935	.	0	+
chr1	44444590	44444595	.	0	+
chr1	44444847	44444932	.	0	+
chr1	44445606	44445632	.	0	+
chr1	44456498	44456531	.	0	+
chr1	44456759	44456761	.	0	+
chr1	44496084	44496140	.	0	+
chr1	44679117	44679184	.	0	+
chr1	44684118	44684121	.	0	+
chr1	44686302	44686312	.	0	+
chr1	44725703	44725704	.	0	+
chr1	44870695	44870697	.	0	+
chr1	44870794	44870936	.	0	+
chr1	44879328	44879329	.	0	+
chr1	44881364	44881378	.	0	+
chr1	44883920	44883921	.	0	+
chr1	44888941	44888942	.	0	+
chr1	44901964	44901965	.	0	+
chr1	44926762	44926763	.	0	+
chr1	44927262	44927263	.	0	+
chr1	44946664	44946665	.	0	+
chr1	44998441	44998442	.	0	+
chr1	45097624	45097700	.	0	+
chr1	45098143	45098144	.	0	+
chr1	45102584	45102585	.	0	+
chr1	45106631	45106658	.	0	+
chr1	45108413	45108426	.	0	+
chr1	45117180	45117189	.	0	+
chr1	45140386	45140387	.	0	+
chr1	45205456	45205594	.	0	+
chr1	45221767	45221789	.	0	+
chr1	45226373	45226402	.	0	+
chr1	45241187	45241291	.	0	+
chr1	45244341	45244344	.	0	+
chr1	45265584	45265616	.	0	+
chr1	45266009	45266048	.	0	+
chr1	45267604	45267605	.	0	+
chr1	45423772	45423782	.	0	+
chr1	45477836	45477934	.	0	+
chr1	45478441	45478475	.	0	+
chr1	45478571	45478577	.	0	+
chr1	45481086	45481087	.	0	+
chr1	45769511	45769578	.	0	+
chr1	45794111	45794113	.	0	+
chr1	45805864	45805943	.	0	+
chr1	45807283	45807323	.	0	+
chr1	45807621	45807622	.	0	+
chr1	45965963	45966070	.	0	+
chr1	45987742	45987758	.	0	+
chr1	46016452	46016593	.	0	+
chr1	46016707	46016770	.	0	+
chr1	46027512	46027517	.	0	+
chr1	46033655	46033656	.	0	+
chr1	46033849	46033854	.	0	+
chr1	46034219	46034221	.	0	+
chr1	46035672	46035698	.	0	+
chr1	46049709	46049825	.	0	+
chr1	46058512	46058544	.	0	+
chr1	46062299	46062300	.	0	+
chr1	46063769	46063819	.	0	+
chr1	46064927	46064942	.	0	+
chr1	46067922	46068038	.	0	+
chr1	46070598	46070668	.	0	+
chr1	46072147	46072184	.	0	+
chr1	46072845	46072881	.	0	+
chr1	46073344	46073363	.	0	+
chr1	46073460	46073480	.	0	+
chr1	46073807	46073817	.	0	+
chr1	46073976	46073977	.	0	+
chr1	46074341	46074369	.	0	+
chr1	46079775	46079816	.	0	+
chr1	46080794	46080846	.	0	+
chr1	46081081	46081088	.	0	+
chr1	46082041	46082042	.	0	+
chr1	46084434	46084436	.	0	+
chr1	46153007	46153035	.	0	+
chr1	46153832	46153914	.	0	+
chr1	46269242	46269333	.	0	+
chr1	46297933	46297934	.	0	+
chr1	46306761	46306762	.	0	+
chr1	46322099	46322100	.	0	+
chr1	46328846	46328847	.	0	+
chr1	46364442	46364443	.	0	+
chr1	46367819	46367841	.	0	+
chr1	46385851	46385852	.	0	+
chr1	46397035	46397036	.	0	+
chr1	46408287	46408318	.	0	+
chr1	46434328	46434329	.	0	+
chr1	46434757	46434758	.	0	+
chr1	46455355	46455356	.	0	+
chr1	46464915	46464916	.	0	+
chr1	46472027	46472068	.	0	+
chr1	46478658	46478659	.	0	+
chr1	46503179	46503182	.	0	+
chr1	46668894	46668929	.	0	+
chr1	46669003	46669048	.	0	+
chr1	46713256	46713286	.	0	+
chr1	46713338	46713468	.	0	+
chr1	46720577	46720606	.	0	+
chr1	46720736	46720737	.	0	+
chr1	46726798	46726841	.	0	+
chr1	46738415	46738446	.	0	+
chr1	46769321	46769408	.	0	+
chr1	46769944	46769945	.	0	+
chr1	46782351	46782397	.	0	+
chr1	46806356	46806498	.	0	+
chr1	46812458	46812459	.	0	+
chr1	46823543	46823544	.	0	+
chr1	46859428	46859494	.	0	+
chr1	46859935	46860047	.	0	+
chr1	46867772	46867774	.	0	+
chr1	46869633	46869634	.	0	+
chr1	47489267	47489286	.	0	+
chr1	47489526	47489573	.	0	+
chr1	47657453	47657459	.	0	+
chr1	47799450	47799489	.	0	+
chr1	47799577	47799620	.	0	+
chr1	47836812	47836813	.	0	+
chr1	47843414	47843439	.	0	+
chr1	48733377	48733378	.	0	+
chr1	48938087	48938124	.	0	+
chr1	51701927	51701995	.	0	+
chr1	51706135	51706136	.	0	+
chr1	51722844	51722845	.	0	+
chr1	51736474	51736475	.	0	+
chr1	52082752	52082791	.	0	+
chr1	52127041	52127042	.	0	+
chr1	52135343	52135363	.	0	+
chr1	52156709	52156710	.	0	+
chr1	52172433	52172434	.	0	+
chr1	52181300	52181301	.	0	+
chr1	52195452	52195572	.	0	+
chr1	52197591	52197592	.	0	+
chr1	52222840	52222841	.	0	+
chr1	52230972	52230986	.	0	+
chr1	52253421	52253493	.	0	+
chr1	52253583	52253623	.	0	+
chr1	52283738	52283739	.	0	+
chr1	52306043	52306075	.	0	+
chr1	52385251	52385299	.	0	+
chr1	52385454	52385516	.	0	+
chr1	52520952	52520982	.	0	+
chr1	52521939	52522004	.	0	+
chr1	52551656	52551697	.	0	+
chr1	52552303	52552305	.	0	+
chr1	52554157	52554158	.	0	+
chr1	52555275	52555278	.	0	+
chr1	52607727	52607789	.	0	+
chr1	52631153	52631154	.	0	+
chr1	52726753	52726754	.	0	+
chr1	52787073	52787074	.	0	+
chr1	52812035	52812055	.	0	+
chr1	52812277	52812285	.	0	+
chr1	52847354	52847355	.	0	+
chr1	52870217	52870298	.	0	+
chr1	52880427	52880481	.	0	+
chr1	52882403	52882430	.	0	+
chr1	52882605	52882649	.	0	+
chr1	52991326	52991387	.	0	+
chr1	53068199	53068200	.	0	+
chr1	53098340	53098341	.	0	+
chr1	53192087	53192194	.	0	+
chr1	53194355	53194356	.	0	+
chr1	53215816	53215817	.	0	+
chr1	53222141	53222146	.	0	+
chr1	53279278	53279300	.	0	+
chr1	53287783	53287784	.	0	+
chr1	53287944	53287964	.	0	+
chr1	53291236	53291237	.	0	+
chr1	53308420	53308434	.	0	+
chr1	53308508	53308545	.	0	+
chr1	53320136	53320137	.	0	+
chr1	53480584	53480693	.	0	+
chr1	53662408	53662568	.	0	+
chr1	53707085	53707086	.	0	+
chr1	53736705	53736729	.	0	+
chr1	53792102	53792158	.	0	+
chr1	53792552	53792553	.	0	+
chr1	53805726	53805727	.	0	+
chr1	54300225	54300226	.	0	+
chr1	54411716	54411750	.	0	+
chr1	54411982	54412139	.	0	+
chr1	54412362	54412386	.	0	+
chr1	54433746	54433755	.	0	+
chr1	54519269	54519309	.	0	+
chr1	54665807	54665922	.	0	+
chr1	54675639	54675670	.	0	+
chr1	54681819	54681843	.	0	+
chr1	54681907	54681947	.	0	+
chr1	54683883	54683992	.	0	+
chr1	55008149	55008175	.	0	+
chr1	55008361	55008362	.	0	+
chr1	55181463	55181567	.	0	+
chr1	55316126	55316137	.	0	+
chr1	55317770	55317798	.	0	+
chr1	55318032	55318033	.	0	+
chr1	55349293	55349391	.	0	+
chr1	55352225	55352255	.	0	+
chr1	55461373	55461395	.	0	+
chr1	55462261	55462345	.	0	+
chr1	55505114	55505269	.	0	+
chr1	55505652	55505653	.	0	+
chr1	55511786	55511787	.	0	+
chr1	55512318	55512320	.	0	+
chr1	55522488	55522489	.	0	+
chr1	56919271	56919272	.	0	+
chr1	57043161	57043162	.	0	+
chr1	57110973	57111056	.	0	+
chr1	57120718	57120719	.	0	+
chr1	57131570	57131571	.	0	+
chr1	57147840	57147851	.	0	+
chr1	57149082	57149090	.	0	+
chr1	57152540	57152541	.	0	+
chr1	57155320	57155321	.	0	+
chr1	57157108	57157122	.	0	+
chr1	57173711	57173715	.	0	+
chr1	57175061	57175097	.	0	+
chr1	58402224	58402225	.	0	+
chr1	58712273	58712300	.	0	+
chr1	59762445	59762523	.	0	+
chr1	59769176	59769177	.	0	+
chr1	59794467	59794468	.	0	+
chr1	59812021	59812022	.	0	+
chr1	59858216	59858217	.	0	+
chr1	59859778	59859779	.	0	+
chr1	59860059	59860071	.	0	+
chr1	60139735	60139755	.	0	+
chr1	60160343	60160344	.	0	+
chr1	60197346	60197366	.	0	+
chr1	60239761	60239762	.	0	+
chr1	60280490	60280690	.	0	+
chr1	60295102	60295103	.	0	+
chr1	60295676	60295677	.	0	+
chr1	60299084	60299173	.	0	+
chr1	60302074	60302075	.	0	+
chr1	60306017	60306042	.	0	+
chr1	60314050	60314078	.	0	+
chr1	60314802	60314821	.	0	+
chr1	60322259	60322260	.	0	+
chr1	60328549	60328550	.	0	+
chr1	60329005	60329041	.	0	+
chr1	60329439	60329447	.	0	+
chr1	60336739	60336740	.	0	+
chr1	60339183	60339184	.	0	+
chr1	61542894	61542897	.	0	+
chr1	61547918	61547936	.	0	+
chr1	61548234	61548292	.	0	+
chr1	61554158	61554159	.	0	+
chr1	61555335	61555343	.	0	+
chr1	61581632	61581658	.	0	+
chr1	61583201	61583202	.	0	+
chr1	61589364	61589366	.	0	+
chr1	61600033	61600034	.	0	+
chr1	61625046	61625047	.	0	+
chr1	61641772	61641773	.	0	+
chr1	61660900	61660901	.	0	+
chr1	61694372	61694373	.	0	+
chr1	61755664	61755665	.	0	+
chr1	61825213	61825214	.	0	+
chr1	62207937	62207971	.	0	+
chr1	62208073	62208206	.	0	+
chr1	62257046	62257069	.	0	+
chr1	62267338	62267372	.	0	+
chr1	62293115	62293125	.	0	+
chr1	62299337	62299372	.	0	+
chr1	62311140	62311141	.	0	+
chr1	62322233	62322234	.	0	+
chr1	62322676	62322677	.	0	+
chr1	62333133	62333134	.	0	+
chr1	62372514	62372515	.	0	+
chr1	62382405	62382406	.	0	+
chr1	62397617	62397637	.	0	+
chr1	62408118	62408134	.	0	+
chr1	62417227	62417234	.	0	+
chr1	62417979	62417981	.	0	+
chr1	62418117	62418121	.	0	+
chr1	62455843	62455844	.	0	+
chr1	62458968	62458969	.	0	+
chr1	62505331	62505332	.	0	+
chr1	62505630	62505631	.	0	+
chr1	62511926	62511928	.	0	+
chr1	62538309	62538310	.	0	+
chr1	62629501	62629502	.	0	+
chr1	62660052	62660156	.	0	+
chr1	62660353	62660620	.	0	+
chr1	62661845	62661972	.	0	+
chr1	62662104	62662163	.	0	+
chr1	62663575	62663578	.	0	+
chr1	62666444	62666463	.	0	+
chr1	62667203	62667204	.	0	+
chr1	62668045	62668067	.	0	+
chr1	62668887	62668888	.	0	+
chr1	62668963	62668965	.	0	+
chr1	62669664	62669696	.	0	+
chr1	62669837	62669838	.	0	+
chr1	62672199	62672225	.	0	+
chr1	62672500	62672571	.	0	+
chr1	62672626	62672670	.	0	+
chr1	62672880	62672914	.	0	+
chr1	62672975	62673024	.	0	+
chr1	62673100	62673135	.	0	+
chr1	62673619	62673620	.	0	+
chr1	62675452	62675496	.	0	+
chr1	62675657	62675750	.	0	+
chr1	62676053	62676122	.	0	+
chr1	62677027	62677055	.	0	+
chr1	62677136	62677210	.	0	+
chr1	62677966	62677969	.	0	+
chr1	62682565	62682566	.	0	+
chr1	62691328	62691372	.	0	+
chr1	62692354	62692355	.	0	+
chr1	62692494	62692517	.	0	+
chr1	62699781	62699782	.	0	+
chr1	62700803	62700804	.	0	+
chr1	62902278	62902410	.	0	+
chr1	62902688	62902772	.	0	+
chr1	62903017	62903042	.	0	+
chr1	62910515	62910516	.	0	+
chr1	62910925	62910927	.	0	+
chr1	62916110	62916111	.	0	+
chr1	62917379	62917383	.	0	+
chr1	62920092	62920093	.	0	+
chr1	63114168	63114169	.	0	+
chr1	63153475	63153576	.	0	+
chr1	63154175	63154213	.	0	+
chr1	63200335	63200336	.	0	+
chr1	63210508	63210509	.	0	+
chr1	63249475	63249524	.	0	+
chr1	63249750	63249847	.	0	+
chr1	63274035	63274036	.	0	+
chr1	63274382	63274403	.	0	+
chr1	63284968	63284969	.	0	+
chr1	63286505	63286545	.	0	+
chr1	63288890	63288891	.	0	+
chr1	63300484	63300485	.	0	+
chr1	63308189	63308199	.	0	+
chr1	63315459	63315460	.	0	+
chr1	63320751	63320756	.	0	+
chr1	63788210	63788266	.	0	+
chr1	63833285	63833359	.	0	+
chr1	63847351	63847358	.	0	+
chr1	63870168	63870169	.	0	+
chr1	63876818	63876823	.	0	+
chr1	63891534	63891535	.	0	+
chr1	63894620	63894621	.	0	+
chr1	63989200	63989255	.	0	+
chr1	64021143	64021144	.	0	+
chr1	64058902	64059122	.	0	+
chr1	64059337	64059360	.	0	+
chr1	64079630	64079631	.	0	+
chr1	64100942	64100943	.	0	+
chr1	64104399	64104400	.	0	+
chr1	64117354	64117381	.	0	+
chr1	64120100	64120101	.	0	+
chr1	64123573	64123574	.	0	+
chr1	64125531	64125547	.	0	+
chr1	64125714	64125728	.	0	+
chr1	64239556	64239774	.	0	+
chr1	64240064	64240108	.	0	+
chr1	64246116	64246122	.	0	+
chr1	64246598	64246629	.	0	+
chr1	64246688	64246723	.	0	+
chr1	64247502	64247542	.	0	+
chr1	64250552	64250554	.	0	+
chr1	64250811	64250814	.	0	+
chr1	64254997	64255013	.	0	+
chr1	64256669	64256709	.	0	+
chr1	64257106	64257107	.	0	+
chr1	64260442	64260443	.	0	+
chr1	64261296	64261303	.	0	+
chr1	64262930	64262974	.	0	+
chr1	64263476	64263514	.	0	+
chr1	64263911	64263928	.	0	+
chr1	64264526	64264533	.	0	+
chr1	64264683	64264684	.	0	+
chr1	64265255	64265287	.	0	+
chr1	64266558	64266560	.	0	+
chr1	64268001	64268050	.	0	+
chr1	64268164	64268165	.	0	+
chr1	64268964	64268992	.	0	+
chr1	64269778	64269801	.	0	+
chr1	64271773	64271774	.	0	+
chr1	64271952	64271967	.	0	+
chr1	64273289	64273290	.	0	+
chr1	64273413	64273419	.	0	+
chr1	64274428	64274446	.	0	+
chr1	64276791	64276792	.	0	+
chr1	64280966	64280979	.	0	+
chr1	64281355	64281397	.	0	+
chr1	64285577	64285612	.	0	+
chr1	64285847	64285872	.	0	+
chr1	64286642	64286665	.	0	+
chr1	64286885	64286886	.	0	+
chr1	64287079	64287094	.	0	+
chr1	64289095	64289100	.	0	+
chr1	64293403	64293404	.	0	+
chr1	64299235	64299327	.	0	+
chr1	64304975	64304992	.	0	+
chr1	64305451	64305492	.	0	+
chr1	64306340	64306366	.	0	+
chr1	64308283	64308309	.	0	+
chr1	64311088	64311105	.	0	+
chr1	64311237	64311261	.	0	+
chr1	64313602	64313647	.	0	+
chr1	64313823	64313824	.	0	+
chr1	64317429	64317515	.	0	+
chr1	64318728	64318772	.	0	+
chr1	64319316	64319317	.	0	+
chr1	64321256	64321307	.	0	+
chr1	64327526	64327561	.	0	+
chr1	64328281	64328282	.	0	+
chr1	64332718	64332730	.	0	+
chr1	64333203	64333204	.	0	+
chr1	64333486	64333501	.	0	+
chr1	64335330	64335331	.	0	+
chr1	64336627	64336673	.	0	+
chr1	64338687	64338720	.	0	+
chr1	64339476	64339495	.	0	+
chr1	64339924	64339945	.	0	+
chr1	64340875	64340876	.	0	+
chr1	64341165	64341183	.	0	+
chr1	64343676	64343677	.	0	+
chr1	64344086	64344112	.	0	+
chr1	64344943	64344944	.	0	+
chr1	64345796	64345821	.	0	+
chr1	64345916	64345938	.	0	+
chr1	64350402	64350449	.	0	+
chr1	64351205	64351206	.	0	+
chr1	64351530	64351533	.	0	+
chr1	64352901	64352910	.	0	+
chr1	64354949	64354974	.	0	+
chr1	64359434	64359435	.	0	+
chr1	64360279	64360291	.	0	+
chr1	64360725	64360746	.	0	+
chr1	64363514	64363516	.	0	+
chr1	64364157	64364184	.	0	+
chr1	64369020	64369021	.	0	+
chr1	64370207	64370249	.	0	+
chr1	64370756	64370773	.	0	+
chr1	64374950	64374972	.	0	+
chr1	64375335	64375356	.	0	+
chr1	64377351	64377352	.	0	+
chr1	64378934	64378935	.	0	+
chr1	64381856	64381857	.	0	+
chr1	64383748	64383755	.	0	+
chr1	64384799	64384800	.	0	+
chr1	64385069	64385070	.	0	+
chr1	64387342	64387367	.	0	+
chr1	64389589	64389592	.	0	+
chr1	64397703	64397704	.	0	+
chr1	64399572	64399574	.	0	+
chr1	64400777	64400778	.	0	+
chr1	64402720	64402721	.	0	+
chr1	64405330	64405366	.	0	+
chr1	64405424	64405439	.	0	+
chr1	64405651	64405663	.	0	+
chr1	64407272	64407273	.	0	+
chr1	64409006	64409007	.	0	+
chr1	64413167	64413182	.	0	+
chr1	64413973	64414002	.	0	+
chr1	64414969	64414970	.	0	+
chr1	64415519	64415550	.	0	+
chr1	64418476	64418477	.	0	+
chr1	64420957	64420977	.	0	+
chr1	64421107	64421137	.	0	+
chr1	64426687	64426690	.	0	+
chr1	64428881	64428904	.	0	+
chr1	64429169	64429177	.	0	+
chr1	64439391	64439393	.	0	+
chr1	64440830	64440831	.	0	+
chr1	64444395	64444396	.	0	+
chr1	64451883	64451884	.	0	+
chr1	64461495	64461496	.	0	+
chr1	64463087	64463088	.	0	+
chr1	64463465	64463480	.	0	+
chr1	64473602	64473604	.	0	+
chr1	64477787	64477788	.	0	+
chr1	64478055	64478087	.	0	+
chr1	64484304	64484305	.	0	+
chr1	64493894	64493895	.	0	+
chr1	64500049	64500050	.	0	+
chr1	64503619	64503620	.	0	+
chr1	64515358	64515389	.	0	+
chr1	64515575	64515616	.	0	+
chr1	64519404	64519405	.	0	+
chr1	64520977	64520978	.	0	+
chr1	64523472	64523515	.	0	+
chr1	64533802	64533803	.	0	+
chr1	64539500	64539550	.	0	+
chr1	64543738	64543739	.	0	+
chr1	64548995	64549023	.	0	+
chr1	64552231	64552232	.	0	+
chr1	64554171	64554172	.	0	+
chr1	64558819	64558820	.	0	+
chr1	64560042	64560043	.	0	+
chr1	64573202	64573203	.	0	+
chr1	64606025	64606067	.	0	+
chr1	64609153	64609195	.	0	+
chr1	64609473	64609478	.	0	+
chr1	64612435	64612436	.	0	+
chr1	64643937	64643940	.	0	+
chr1	64644256	64644314	.	0	+
chr1	64646551	64646552	.	0	+
chr1	64647032	64647070	.	0	+
chr1	64647123	64647126	.	0	+
chr1	64648829	64648830	.	0	+
chr1	64935783	64935827	.	0	+
chr1	64936555	64936598	.	0	+
chr1	64936921	64936922	.	0	+
chr1	64939268	64939289	.	0	+
chr1	64939954	64939969	.	0	+
chr1	64945127	64945165	.	0	+
chr1	64945405	64945445	.	0	+
chr1	64946638	64946640	.	0	+
chr1	64960382	64960383	.	0	+
chr1	64971284	64971287	.	0	+
chr1	64972144	64972145	.	0	+
chr1	64982752	64982800	.	0	+
chr1	65016277	65016347	.	0	+
chr1	65025404	65025410	.	0	+
chr1	65026471	65026496	.	0	+
chr1	65026607	65026638	.	0	+
chr1	65031210	65031211	.	0	+
chr1	65033554	65033556	.	0	+
chr1	65038724	65038725	.	0	+
chr1	65051440	65051443	.	0	+
chr1	65060390	65060391	.	0	+
chr1	65071666	65071669	.	0	+
chr1	65072420	65072421	.	0	+
chr1	65085482	65085483	.	0	+
chr1	65087612	65087613	.	0	+
chr1	65099855	65099879	.	0	+
chr1	65107507	65107508	.	0	+
chr1	65137369	65137370	.	0	+
chr1	65142951	65142952	.	0	+
chr1	65156459	65156460	.	0	+
chr1	65158261	65158294	.	0	+
chr1	65210260	65210374	.	0	+
chr1	65210558	65210647	.	0	+
chr1	65210821	65210849	.	0	+
chr1	65232151	65232152	.	0	+
chr1	65260712	65260713	.	0	+
chr1	65270350	65270351	.	0	+
chr1	65280458	65280459	.	0	+
chr1	65296538	65296539	.	0	+
chr1	65467254	65467271	.	0	+
chr1	65613033	65613066	.	0	+
chr1	65613231	65613375	.	0	+
chr1	65613776	65613885	.	0	+
chr1	65614475	65614520	.	0	+
chr1	65614679	65614728	.	0	+
chr1	65619579	65619639	.	0	+
chr1	65635447	65635448	.	0	+
chr1	65656474	65656476	.	0	+
chr1	65661878	65661879	.	0	+
chr1	65692425	65692426	.	0	+
chr1	65694380	65694385	.	0	+
chr1	65694968	65694974	.	0	+
chr1	65697601	65697614	.	0	+
chr1	65697681	65697687	.	0	+
chr1	65697755	65697773	.	0	+
chr1	65770482	65770483	.	0	+
chr1	65884948	65884949	.	0	+
chr1	65885730	65885731	.	0	+
chr1	65886210	65886402	.	0	+
chr1	65895730	65895732	.	0	+
chr1	65923095	65923096	.	0	+
chr1	66797494	66797495	.	0	+
chr1	66797925	66797964	.	0	+
chr1	66798033	66798098	.	0	+
chr1	66999635	66999653	.	0	+
chr1	66999813	66999841	.	0	+
chr1	67218129	67218223	.	0	+
chr1	67390593	67390711	.	0	+
chr1	67390929	67391032	.	0	+
chr1	67391178	67391210	.	0	+
chr1	67391766	67391767	.	0	+
chr1	67396030	67396081	.	0	+
[truncated: 109,945 more rows]
